# Supplementary material for: [μ-Bis(di-o-tolyl­phosphan­yl)methane-1:2κ2 P:P′]nona­carbonyl-1κ3 C,2κ3 C,3κ3 C-[diphen­yl(phenyl­sulfanylmeth­yl)phosphane-3κP]-triangulo-triruthenium(0) dichloro­methane 0.25-solvate
Source: Acta Crystallogr Sect E Struct Rep Online. 2011 Jan 15;67(Pt 2):m195–6. doi: 10.1107/S160053681100081X (PMC3051507; doi:10.1107/S160053681100081X)
Supplement: Supplementary file 1 [file e-67-0m195-sup1.cif]

##############################################################################
###                                                                        ###
###        Electronic paper (Acta Crystallographica Section E)             ###
###                                                                        ###
##############################################################################
#                                                                            #
# This CIF contains the data in a paper accepted for publication in Acta     #
# Crystallographica Section E. It conforms to the requirements of Notes      #
# for Authors for Section E, and has been peer reviewed under the auspices   #
# of the IUCr Commission on Journals.                                        #
#                                                                            #
# Full details of the Crystallographic Information File format               #
# are given in the paper "The Crystallographic Information File (CIF):       #
# a New Standard Archive File for Crystallography" by S. R. Hall, F. H.      #
# Allen and I. D. Brown [Acta Cryst. (1991), A47, 655-685].                  #
#                                                                            #
# The current version of the core CIF dictionary is obtainable from          #
# ftp://ftp.iucr.org/pub/cif_core.dic. The current version number is 2.4.    #
#                                                                            #
# Software is freely available for graphical display of the structure(s) in  #
# this CIF.  For information consult the CIF home page http://www.iucr.org/  #
# cif/home.html                                                              #
#                                                                            #
# This file may be used for bona fide research purposes within the           #
# scientific community so long as proper attribution is given to the journal # 
# article from which it was obtained.                                        #
#                                                                            #
##############################################################################
                                             
data_global
_audit_creation_method     'form.cif (version 2.0)'
_journal_data_validation_number     ?
_journal_date_recd_electronic     2010-12-22
_journal_date_accepted     2011-01-06
_journal_name_full     'Acta Crystallographica, Section E'
_journal_year     2011
_journal_volume     67
_journal_issue      2
_journal_page_first     m195
_journal_page_last     m196
_journal_paper_category     QM
_journal_coeditor_code     HB5785
_publ_contact_author_name     'Omar bin Shawkataly'
_publ_contact_author_address
;
      Chemical Sciences Programme
      School of Distance Education
      Universiti Sains Malaysia
      11800 USM, Penang
      Malaysia
;
_publ_contact_author_email     'omarsa@usm.my'
_publ_contact_author_fax     '+60-4-657-6000'
_publ_contact_author_phone     '+60-4-653-3936'
_publ_section_title
;\
[\m-Bis(di-<i>o</i>-tolylphosphanyl)methane-1:2\k^2^<i>P</i>:<i>P</i>']\
nonacarbonyl-1\k^3^<i>C</i>,2\k^3^<i>C</i>,3\k^3^<i>C</i>-\
[diphenyl(phenylsulfanylmethyl)phosphane-3\k<i>P</i>]-<i>triangulo</i>-\
triruthenium(0) dichloromethane 0.25-solvate
;
loop_
    _publ_author_name
    _publ_author_footnote
    _publ_author_address
    'Omar bin Shawkataly'
;
      Thomson Reuters ResearcherID: B-6034-2009.
      On secondment to: Multimedia University, Melaka Campus,
      Jalan Ayer Keroh Lama, 74750 Melaka, Malaysia.
;
;
      Chemical Sciences Programme
      School of Distance Education
      Universiti Sains Malaysia
      11800 USM, Penang
      Malaysia
;
    'Imthyaz Ahmed Khan'
;
      Thomson Reuters ResearcherID: E-2833-2010.
Current address: Department of Chemistry, Gokhale Centenary College,
Ankola 581 314, NK,
Karnataka, India.
;
;
      Chemical Sciences Programme
      School of Distance Education
      Universiti Sains Malaysia
      11800 USM, Penang
      Malaysia
;
    'Hafiz Malik, H. A.' ?
;
      Chemical Sciences Programme
      School of Distance Education
      Universiti Sains Malaysia
      11800 USM, Penang
      Malaysia
;
    'Chin Sing Yeap'
;
      Thomson Reuters ResearcherID: A-5523-2009.
;
;
      X-ray Crystallography Unit
      School of Physics
      Universiti Sains Malaysia
      11800 USM, Penang
      Malaysia
;
    'Hoong-Kun Fun'
;
      Thomson Reuters ResearcherID: A-3561-2009.
      Additional correspondence author, e-mail: hkfun@usm.my.
;
;     X-ray Crystallography Unit
      School of Physics
      Universiti Sains Malaysia
      11800 USM, Penang
      Malaysia
;
data_I
_audit_creation_method     SHELXL-97
_chemical_name_systematic
;
[\m-Bis(di-<i>o</i>-tolylphosphanyl)methane-
1:2\k^2^<i>P</i>:<i>P</i>']nonacarbonyl-
1\k^3^<i>C</i>,2\k^3^<i>C</i>,3\k^3^<i>C</i>-
[diphenyl(phenylsulfanylmethyl)phosphane-3\k<i>P</i>]-<i>triangulo</i>-
triruthenium(0) dichloromethane 0.25-solvate
;
_chemical_name_common     ?
_chemical_formula_moiety     'C57 H47 O9 P3 Ru3 S, 0.25(C H2 Cl2)'
_chemical_formula_sum     'C57.25 H47.50 Cl0.50 O9 P3 Ru3 S'
_chemical_formula_iupac
                         '[Ru3 (C29 H30 P2) (C19 H17 P S) (C O)9], 0.25C H2 Cl2'
_chemical_formula_weight     1325.36
_chemical_melting_point     ?
_symmetry_cell_setting     monoclinic
_symmetry_space_group_name_H-M     'P 21/c'
_symmetry_space_group_name_Hall     '-P 2ybc'
loop_
    _symmetry_equiv_pos_as_xyz
    'x, y, z'
    '-x, y+1/2, -z+1/2'
    '-x, -y, -z'
    'x, -y-1/2, z-1/2'
_cell_length_a     11.022(2)
_cell_length_b     28.576(6)
_cell_length_c     18.454(4)
_cell_angle_alpha     90.00
_cell_angle_beta     106.069(3)
_cell_angle_gamma     90.00
_cell_volume     5585(2)
_cell_formula_units_Z     4
_cell_measurement_reflns_used     5023
_cell_measurement_theta_min     2.41
_cell_measurement_theta_max     27.85
_cell_measurement_temperature     100
_exptl_crystal_description     'block'
_exptl_crystal_colour     'orange'
_exptl_crystal_size_max     0.15
_exptl_crystal_size_mid     0.09
_exptl_crystal_size_min     0.08
_exptl_crystal_density_diffrn     1.576
_exptl_crystal_density_meas     ?
_exptl_crystal_density_method     'not measured'
_exptl_crystal_F_000     2658
_exptl_absorpt_coefficient_mu     1.003
_exptl_absorpt_correction_type     multi-scan
_exptl_absorpt_process_details     '(<i>SADABS</i>; Bruker, 2009)'
_exptl_absorpt_correction_T_min     0.862
_exptl_absorpt_correction_T_max     0.928
_exptl_special_details
;
The crystal was placed in the cold stream of an Oxford Cryosystems Cobra
open-flow nitrogen cryostat (Cosier & Glazer, 1986) operating at 100.0 (1) K.
;
_diffrn_ambient_temperature     100
_diffrn_radiation_type     MoK\a
_diffrn_radiation_wavelength     0.71073
_diffrn_radiation_source     'fine-focus sealed tube'
_diffrn_radiation_monochromator     graphite
_diffrn_measurement_device_type     'Bruker APEXII DUO CCD'
_diffrn_measurement_method     '\f and \w'
_diffrn_detector_area_resol_mean     ?
_diffrn_reflns_number     39779
_diffrn_reflns_av_R_equivalents     0.0659
_diffrn_reflns_av_sigmaI/netI     0.0718
_diffrn_reflns_theta_min     2.39
_diffrn_reflns_theta_max     27.50
_diffrn_reflns_theta_full     27.50
_diffrn_measured_fraction_theta_max     0.998
_diffrn_measured_fraction_theta_full     0.998
_diffrn_reflns_limit_h_min     -12
_diffrn_reflns_limit_h_max     14
_diffrn_reflns_limit_k_min     -35
_diffrn_reflns_limit_k_max     37
_diffrn_reflns_limit_l_min     -23
_diffrn_reflns_limit_l_max     23
_diffrn_standards_number     0
_diffrn_standards_interval_count     .
_diffrn_standards_interval_time     .
_diffrn_standards_decay_%     ?
_refine_special_details
;
Refinement of <i>F</i>^2^ against ALL reflections. The weighted <i>R</i>-factor
<i>wR</i> and goodness of fit <i>S</i> are based on <i>F</i>^2^, conventional
<i>R</i>-factors <i>R</i> are based on <i>F</i>, with <i>F</i> set to zero for
negative <i>F</i>^2^. The threshold expression of <i>F</i>^2^ >
\s(<i>F</i>^2^) is used only for calculating <i>R</i>-factors(gt) <i>etc</i>.
and is not relevant to the choice of reflections for refinement.
<i>R</i>-factors based on <i>F</i>^2^ are statistically about twice as large
as those based on <i>F</i>, and <i>R</i>- factors based on ALL data will be
even larger.
;
_reflns_number_total     12798
_reflns_number_gt     8500
_reflns_threshold_expression     I>2\s(I)
_refine_ls_structure_factor_coef     Fsqd
_refine_ls_matrix_type     full
_refine_ls_R_factor_all     0.0772
_refine_ls_R_factor_gt     0.0397
_refine_ls_wR_factor_gt     0.0764
_refine_ls_wR_factor_ref     0.0921
_refine_ls_goodness_of_fit_ref     1.016
_refine_ls_restrained_S_all     1.010
_refine_ls_number_reflns     12798
_refine_ls_number_parameters     699
_refine_ls_number_restraints     180
_refine_ls_hydrogen_treatment     constr
_refine_ls_weighting_scheme     calc
_refine_ls_weighting_details
         'calc w=1/[\s^2^(Fo^2^)+(0.0285P)^2^+2.1069P] where P=(Fo^2^+2Fc^2^)/3'
_atom_sites_solution_hydrogens     geom
_atom_sites_solution_primary     direct
_atom_sites_solution_secondary     difmap
_refine_ls_shift/su_max     0.001
_refine_ls_shift/su_mean     0.000
_refine_diff_density_max     0.545
_refine_diff_density_min     -0.655
_refine_ls_extinction_method     none
_refine_ls_extinction_coef     ?
loop_
    _atom_type_symbol
    _atom_type_description
    _atom_type_scat_dispersion_real
    _atom_type_scat_dispersion_imag
    _atom_type_scat_source
    'C' 'C' 0.0033 0.0016
                         'International Tables Vol C Tables 4.2.6.8 and 6.1.1.4'
    'H' 'H' 0.0000 0.0000
                         'International Tables Vol C Tables 4.2.6.8 and 6.1.1.4'
    'O' 'O' 0.0106 0.0060
                         'International Tables Vol C Tables 4.2.6.8 and 6.1.1.4'
    'P' 'P' 0.1023 0.0942
                         'International Tables Vol C Tables 4.2.6.8 and 6.1.1.4'
    'S' 'S' 0.1246 0.1234
                         'International Tables Vol C Tables 4.2.6.8 and 6.1.1.4'
    'Ru' 'Ru' -1.2594 0.8363
                         'International Tables Vol C Tables 4.2.6.8 and 6.1.1.4'
    'Cl' 'Cl' 0.1484 0.1585
                         'International Tables Vol C Tables 4.2.6.8 and 6.1.1.4'
_computing_data_collection     'APEX2 (Bruker, 2009)'
_computing_cell_refinement     'SAINT (Bruker, 2009)'
_computing_data_reduction     'SAINT (Bruker, 2009)'
_computing_structure_solution     'SHELXTL (Sheldrick, 2008)'
_computing_structure_refinement     'SHELXTL (Sheldrick, 2008)'
_computing_molecular_graphics     'SHELXTL (Sheldrick, 2008)'
_computing_publication_material
                             'SHELXTL (Sheldrick, 2008) and PLATON (Spek, 2009)'
loop_
    _atom_site_type_symbol
    _atom_site_label
    _atom_site_fract_x
    _atom_site_fract_y
    _atom_site_fract_z
    _atom_site_U_iso_or_equiv
    _atom_site_adp_type
    _atom_site_calc_flag
    _atom_site_refinement_flags
    _atom_site_occupancy
    _atom_site_disorder_assembly
    _atom_site_disorder_group
    Ru Ru1 -0.14245(3) 0.203379(11) 0.156805(15) 0.01570(8) Uani d . 1 . .
    Ru Ru2 0.09910(3) 0.204897(11) 0.129353(15) 0.01651(8) Uani d . 1 . .
    Ru Ru3 -0.01551(3) 0.117561(11) 0.141835(17) 0.01934(8) Uani d . 1 A .
    S S1 -0.34596(12) 0.01710(4) 0.22273(7) 0.0368(3) Uani d . 1 . .
    P P1 -0.16719(9) 0.28466(4) 0.13530(5) 0.0168(2) Uani d . 1 . .
    P P2 0.12747(9) 0.28484(3) 0.15843(5) 0.0169(2) Uani d . 1 . .
    P P3 -0.16771(10) 0.06123(4) 0.14285(6) 0.0209(2) Uani d . 1 . .
    O O1 -0.3047(3) 0.18309(10) -0.00412(14) 0.0258(6) Uani d . 1 . .
    O O2 -0.3753(3) 0.17910(10) 0.20596(15) 0.0274(7) Uani d . 1 . .
    O O3 0.0073(2) 0.20921(10) 0.32350(14) 0.0266(7) Uani d . 1 . .
    O O4 0.2607(3) 0.17983(10) 0.28865(14) 0.0288(7) Uani d . 1 . .
    O O5 0.3265(3) 0.17506(11) 0.07823(16) 0.0358(8) Uani d . 1 . .
    O O6 -0.0517(2) 0.22118(10) -0.03527(14) 0.0251(6) Uani d . 1 . .
    O O7 -0.1001(3) 0.11920(10) -0.03116(15) 0.0311(7) Uani d . 1 A .
    O O8 0.2027(3) 0.05687(14) 0.1291(2) 0.0571(10) Uani d . 1 A .
    O O9 0.0685(3) 0.10898(10) 0.31393(16) 0.0409(8) Uani d . 1 A .
    C C1 -0.2515(3) 0.29940(13) 0.03786(19) 0.0174(8) Uani d . 1 . .
    C C2 -0.1848(4) 0.31381(14) -0.0127(2) 0.0243(9) Uani d . 1 . .
    H H2A -0.0973 0.3161 0.0038 0.029 Uiso calc R 1 . .
    C C3 -0.2464(4) 0.32457(16) -0.0863(2) 0.0330(11) Uani d . 1 . .
    H H3A -0.2002 0.3338 -0.1191 0.040 Uiso calc R 1 . .
    C C4 -0.3756(4) 0.32185(16) -0.1116(2) 0.0349(11) Uani d . 1 . .
    H H4A -0.4174 0.3302 -0.1609 0.042 Uiso calc R 1 . .
    C C5 -0.4422(4) 0.30662(14) -0.0634(2) 0.0282(10) Uani d . 1 . .
    H H5A -0.5296 0.3044 -0.0811 0.034 Uiso calc R 1 . .
    C C6 -0.3832(3) 0.29441(14) 0.0110(2) 0.0203(8) Uani d . 1 . .
    C C7 -0.2427(3) 0.31845(14) 0.1965(2) 0.0194(8) Uani d . 1 . .
    C C8 -0.2342(3) 0.29804(14) 0.2660(2) 0.0213(9) Uani d . 1 . .
    H H8A -0.1986 0.2684 0.2761 0.026 Uiso calc R 1 . .
    C C9 -0.2771(4) 0.32042(15) 0.3208(2) 0.0251(9) Uani d . 1 . .
    H H9A -0.2676 0.3065 0.3676 0.030 Uiso calc R 1 . .
    C C10 -0.3339(4) 0.36350(16) 0.3049(2) 0.0323(11) Uani d . 1 . .
    H H10A -0.3658 0.3785 0.3405 0.039 Uiso calc R 1 . .
    C C11 -0.3436(4) 0.38439(15) 0.2366(2) 0.0293(10) Uani d . 1 . .
    H H11A -0.3829 0.4134 0.2267 0.035 Uiso calc R 1 . .
    C C12 -0.2963(4) 0.36350(14) 0.1813(2) 0.0244(9) Uani d . 1 . .
    C C13 -0.0186(3) 0.31861(13) 0.1525(2) 0.0230(9) Uani d . 1 . .
    H H13A -0.0288 0.3414 0.1123 0.028 Uiso calc R 1 . .
    H H13B -0.0068 0.3358 0.1993 0.028 Uiso calc R 1 . .
    C C14 0.1976(4) 0.32245(14) 0.0999(2) 0.0233(9) Uani d . 1 . .
    C C15 0.1957(3) 0.30541(15) 0.0289(2) 0.0229(9) Uani d . 1 . .
    H H15A 0.1674 0.2750 0.0161 0.028 Uiso calc R 1 . .
    C C16 0.2342(4) 0.33195(16) -0.0233(2) 0.0319(11) Uani d . 1 . .
    H H16A 0.2295 0.3201 -0.0709 0.038 Uiso calc R 1 . .
    C C17 0.2792(5) 0.37592(18) -0.0034(3) 0.0474(14) Uani d . 1 . .
    H H17A 0.3068 0.3941 -0.0375 0.057 Uiso calc R 1 . .
    C C18 0.2841(5) 0.39359(18) 0.0663(3) 0.0490(14) Uani d . 1 . .
    H H18A 0.3168 0.4234 0.0786 0.059 Uiso calc R 1 . .
    C C19 0.2417(4) 0.36852(15) 0.1195(2) 0.0319(10) Uani d . 1 . .
    C C20 0.2198(3) 0.29290(13) 0.25651(19) 0.0175(8) Uani d . 1 . .
    C C21 0.1587(4) 0.29948(13) 0.3124(2) 0.0203(8) Uani d . 1 . .
    H H21A 0.0710 0.3009 0.2989 0.024 Uiso calc R 1 . .
    C C22 0.2255(4) 0.30390(13) 0.3873(2) 0.0242(9) Uani d . 1 . .
    H H22A 0.1831 0.3081 0.4239 0.029 Uiso calc R 1 . .
    C C23 0.3561(4) 0.30198(14) 0.4075(2) 0.0260(10) Uani d . 1 . .
    H H23A 0.4022 0.3064 0.4574 0.031 Uiso calc R 1 . .
    C C24 0.4167(4) 0.29364(14) 0.3536(2) 0.0233(9) Uani d . 1 . .
    H H24A 0.5044 0.2917 0.3680 0.028 Uiso calc R 1 . .
    C C25 0.3519(3) 0.28793(13) 0.2774(2) 0.0198(8) Uani d . 1 . .
    C C26 -0.4634(4) 0.27819(15) 0.0604(2) 0.0263(10) Uani d . 1 . .
    H H26A -0.5421 0.2662 0.0294 0.039 Uiso calc R 1 . .
    H H26B -0.4794 0.3040 0.0897 0.039 Uiso calc R 1 . .
    H H26C -0.4198 0.2540 0.0936 0.039 Uiso calc R 1 . .
    C C27 -0.3046(4) 0.39113(15) 0.1106(2) 0.0313(10) Uani d . 1 . .
    H H27A -0.3243 0.4231 0.1184 0.047 Uiso calc R 1 . .
    H H27B -0.3697 0.3782 0.0697 0.047 Uiso calc R 1 . .
    H H27C -0.2252 0.3897 0.0988 0.047 Uiso calc R 1 . .
    C C28 0.2465(5) 0.39181(16) 0.1941(3) 0.0437(13) Uani d . 1 . .
    H H28A 0.2626 0.4247 0.1909 0.065 Uiso calc R 1 . .
    H H28B 0.3128 0.3780 0.2334 0.065 Uiso calc R 1 . .
    H H28C 0.1672 0.3875 0.2053 0.065 Uiso calc R 1 . .
    C C29 0.4268(4) 0.27706(16) 0.2230(2) 0.0300(10) Uani d . 1 . .
    H H29A 0.5022 0.2605 0.2488 0.045 Uiso calc R 1 . .
    H H29B 0.4491 0.3057 0.2027 0.045 Uiso calc R 1 . .
    H H29C 0.3772 0.2580 0.1828 0.045 Uiso calc R 1 . .
    C C30 -0.2357(4) 0.06438(14) 0.2232(2) 0.0249(9) Uani d . 1 A .
    H H30A -0.1680 0.0632 0.2698 0.030 Uiso calc R 1 . .
    H H30B -0.2789 0.0941 0.2218 0.030 Uiso calc R 1 . .
    C C31A -0.3953(4) 0.03194(16) 0.3037(2) 0.030(5) Uani d PGU 0.53(4) A 1
    C C32A -0.5173(9) 0.0494(7) 0.2898(3) 0.052(4) Uani d PGU 0.53(4) A 1
    H H32A -0.5660 0.0542 0.2405 0.063 Uiso calc PR 0.53(4) A 1
    C C33A -0.5664(6) 0.0597(9) 0.3497(5) 0.065(4) Uani d PGU 0.53(4) A 1
    H H33A -0.6480 0.0714 0.3405 0.078 Uiso calc PR 0.53(4) A 1
    C C34A -0.4935(6) 0.0526(5) 0.4234(4) 0.063(4) Uani d PGU 0.53(4) A 1
    H H34A -0.5264 0.0595 0.4635 0.076 Uiso calc PR 0.53(4) A 1
    C C35A -0.3715(10) 0.03513(18) 0.43726(15) 0.046(4) Uani d PGU 0.53(4) A 1
    H H35A -0.3228 0.0303 0.4866 0.056 Uiso calc PR 0.53(4) A 1
    C C36A -0.3224(7) 0.0248(3) 0.3774(3) 0.035(3) Uani d PGU 0.53(4) A 1
    H H36A -0.2408 0.0131 0.3866 0.042 Uiso calc PR 0.53(4) A 1
    C C31B -0.4008(4) 0.02967(18) 0.30122(19) 0.033(6) Uani d PGU 0.47(4) A 2
    C C32B -0.5287(3) 0.0312(7) 0.2968(4) 0.058(4) Uani d PGU 0.47(4) A 2
    H H32B -0.5885 0.0287 0.2502 0.069 Uiso calc PR 0.47(4) A 2
    C C33B -0.5671(6) 0.0365(9) 0.3620(6) 0.065(4) Uani d PGU 0.47(4) A 2
    H H33B -0.6527 0.0375 0.3590 0.078 Uiso calc PR 0.47(4) A 2
    C C34B -0.4777(10) 0.0402(5) 0.4316(4) 0.058(4) Uani d PGU 0.47(4) A 2
    H H34B -0.5035 0.0437 0.4752 0.070 Uiso calc PR 0.47(4) A 2
    C C35B -0.3498(9) 0.0387(3) 0.43603(19) 0.060(5) Uani d PGU 0.47(4) A 2
    H H35B -0.2900 0.0412 0.4826 0.072 Uiso calc PR 0.47(4) A 2
    C C36B -0.3114(4) 0.0334(4) 0.3708(4) 0.053(4) Uani d PGU 0.47(4) A 2
    H H36B -0.2258 0.0324 0.3738 0.063 Uiso calc PR 0.47(4) A 2
    C C37 -0.1059(4) 0.00157(14) 0.1538(2) 0.0248(9) Uani d . 1 A .
    C C38 0.0052(5) -0.00675(16) 0.2102(3) 0.0411(12) Uani d . 1 . .
    H H38A 0.0448 0.0180 0.2403 0.049 Uiso calc R 1 A .
    C C39 0.0580(5) -0.05091(16) 0.2224(3) 0.0457(13) Uani d . 1 A .
    H H39A 0.1307 -0.0559 0.2616 0.055 Uiso calc R 1 . .
    C C40 0.0030(5) -0.08741(16) 0.1765(3) 0.0384(12) Uani d . 1 . .
    H H40A 0.0404 -0.1169 0.1827 0.046 Uiso calc R 1 A .
    C C41 -0.1074(5) -0.07998(16) 0.1217(3) 0.0382(11) Uani d . 1 A .
    H H41A -0.1461 -0.1049 0.0917 0.046 Uiso calc R 1 . .
    C C42 -0.1626(4) -0.03638(14) 0.1100(2) 0.0311(10) Uani d . 1 . .
    H H42A -0.2382 -0.0323 0.0726 0.037 Uiso calc R 1 A .
    C C43 -0.3036(4) 0.06080(13) 0.0597(2) 0.0221(9) Uani d . 1 A .
    C C44 -0.2919(4) 0.04285(14) -0.0075(2) 0.0280(10) Uani d . 1 . .
    H H44A -0.2155 0.0300 -0.0097 0.034 Uiso calc R 1 A .
    C C45 -0.3939(4) 0.04392(15) -0.0721(2) 0.0336(11) Uani d . 1 A .
    H H45A -0.3865 0.0304 -0.1165 0.040 Uiso calc R 1 . .
    C C46 -0.5057(4) 0.06497(15) -0.0703(2) 0.0347(11) Uani d . 1 . .
    H H46A -0.5732 0.0663 -0.1137 0.042 Uiso calc R 1 A .
    C C47 -0.5163(4) 0.08400(15) -0.0035(3) 0.0346(11) Uani d . 1 A .
    H H47A -0.5913 0.0984 -0.0021 0.041 Uiso calc R 1 . .
    C C48 -0.4170(4) 0.08181(14) 0.0613(2) 0.0276(10) Uani d . 1 . .
    H H48A -0.4258 0.0944 0.1061 0.033 Uiso calc R 1 A .
    C C49 -0.2362(3) 0.18993(13) 0.0545(2) 0.0190(8) Uani d . 1 . .
    C C50 -0.2871(4) 0.18831(13) 0.1871(2) 0.0205(9) Uani d . 1 . .
    C C51 -0.0414(3) 0.20681(14) 0.2606(2) 0.0198(8) Uani d . 1 . .
    C C52 0.1944(3) 0.18872(13) 0.2310(2) 0.0200(8) Uani d . 1 . .
    C C53 0.2411(4) 0.18684(15) 0.0974(2) 0.0250(9) Uani d . 1 . .
    C C54 -0.0023(3) 0.21497(13) 0.0274(2) 0.0199(8) Uani d . 1 . .
    C C55 -0.0706(4) 0.12134(14) 0.0332(2) 0.0238(9) Uani d . 1 . .
    C C56 0.1201(4) 0.07923(17) 0.1345(3) 0.0364(11) Uani d . 1 . .
    C C57 0.0378(4) 0.11576(14) 0.2504(2) 0.0287(10) Uani d . 1 . .
    Cl Cl1 0.0339(6) 0.0158(2) 0.4242(3) 0.0608(15) Uiso d P 0.25 . .
    Cl Cl2 -0.0173(6) 0.0494(2) 0.5618(3) 0.0599(15) Uiso d P 0.25 . .
    C C58 -0.0061(18) 0.0667(6) 0.4726(10) 0.036(4) Uiso d P 0.25 . .
    H H58A 0.0585 0.0905 0.4781 0.043 Uiso calc PR 0.25 . .
    H H58B -0.0859 0.0798 0.4434 0.043 Uiso calc PR 0.25 . .
loop_
    _atom_site_aniso_label
    _atom_site_aniso_U_11
    _atom_site_aniso_U_22
    _atom_site_aniso_U_33
    _atom_site_aniso_U_12
    _atom_site_aniso_U_13
    _atom_site_aniso_U_23
    Ru1 0.01344(15) 0.02026(17) 0.01309(14) 0.00001(13) 0.00318(11) 0.00101(12)
    Ru2 0.01358(16) 0.02206(18) 0.01362(14) -0.00093(13) 0.00329(11)
                                                                    -0.00147(12)
    Ru3 0.01813(16) 0.01951(17) 0.01903(15) 0.00044(14) 0.00291(11) -0.00097(13)
    S1 0.0514(8) 0.0312(7) 0.0345(6) -0.0142(6) 0.0228(5) -0.0077(5)
    P1 0.0152(5) 0.0225(6) 0.0118(4) 0.0006(4) 0.0023(4) -0.0001(4)
    P2 0.0138(5) 0.0219(6) 0.0145(4) -0.0024(4) 0.0033(4) -0.0008(4)
    P3 0.0235(5) 0.0171(5) 0.0210(5) 0.0005(4) 0.0042(4) 0.0006(4)
    O1 0.0249(15) 0.0328(17) 0.0192(14) -0.0014(13) 0.0049(12) -0.0026(12)
    O2 0.0223(16) 0.0363(18) 0.0274(15) -0.0035(13) 0.0132(12) 0.0007(13)
    O3 0.0235(15) 0.0366(18) 0.0164(13) 0.0010(13) -0.0001(11) 0.0018(12)
    O4 0.0269(16) 0.0392(18) 0.0165(14) -0.0008(14) -0.0004(12) 0.0041(12)
    O5 0.0248(17) 0.057(2) 0.0290(17) 0.0106(16) 0.0135(13) 0.0004(15)
    O6 0.0221(15) 0.0332(17) 0.0177(14) -0.0031(13) 0.0018(11) 0.0004(12)
    O7 0.0423(18) 0.0302(17) 0.0206(15) -0.0017(14) 0.0085(13) -0.0015(12)
    O8 0.035(2) 0.069(3) 0.068(3) 0.0206(19) 0.0147(18) -0.007(2)
    O9 0.059(2) 0.0323(19) 0.0230(16) -0.0101(16) -0.0034(14) 0.0057(13)
    C1 0.0186(19) 0.021(2) 0.0121(16) 0.0061(16) 0.0033(14) 0.0006(15)
    C2 0.019(2) 0.029(2) 0.025(2) 0.0048(18) 0.0072(16) 0.0049(17)
    C3 0.040(3) 0.043(3) 0.020(2) 0.012(2) 0.0157(19) 0.0071(19)
    C4 0.035(3) 0.050(3) 0.017(2) 0.009(2) 0.0019(18) 0.0042(19)
    C5 0.024(2) 0.035(3) 0.022(2) 0.0042(19) -0.0001(16) -0.0031(18)
    C6 0.020(2) 0.025(2) 0.0153(17) 0.0034(17) 0.0031(14) -0.0018(16)
    C7 0.0123(19) 0.028(2) 0.0167(18) -0.0023(16) 0.0019(14) -0.0076(16)
    C8 0.0134(19) 0.029(2) 0.0196(18) 0.0023(17) 0.0011(14) -0.0019(17)
    C9 0.019(2) 0.040(3) 0.0171(19) -0.0014(19) 0.0052(15) -0.0060(17)
    C10 0.027(2) 0.039(3) 0.034(2) -0.003(2) 0.0134(19) -0.018(2)
    C11 0.030(2) 0.024(2) 0.033(2) 0.0019(19) 0.0078(18) -0.0102(18)
    C12 0.021(2) 0.028(2) 0.023(2) -0.0015(18) 0.0033(16) -0.0019(17)
    C13 0.020(2) 0.020(2) 0.027(2) 0.0002(18) 0.0036(16) 0.0004(17)
    C14 0.020(2) 0.029(2) 0.0199(19) -0.0032(18) 0.0032(16) 0.0020(16)
    C15 0.0145(19) 0.033(2) 0.0196(19) -0.0008(17) 0.0018(15) 0.0032(17)
    C16 0.029(2) 0.048(3) 0.018(2) -0.003(2) 0.0052(17) 0.0052(19)
    C17 0.060(3) 0.047(3) 0.036(3) -0.016(3) 0.014(2) 0.015(2)
    C18 0.072(4) 0.038(3) 0.040(3) -0.023(3) 0.020(3) -0.002(2)
    C19 0.038(3) 0.034(3) 0.026(2) -0.009(2) 0.0133(19) 0.0052(19)
    C20 0.0179(19) 0.019(2) 0.0150(17) -0.0022(16) 0.0030(14) -0.0026(15)
    C21 0.021(2) 0.016(2) 0.026(2) -0.0014(17) 0.0104(16) 0.0000(16)
    C22 0.031(2) 0.026(2) 0.0181(19) 0.0000(18) 0.0112(16) -0.0006(16)
    C23 0.033(2) 0.026(2) 0.0156(18) 0.0006(19) 0.0007(16) -0.0021(16)
    C24 0.0154(19) 0.032(2) 0.0199(19) 0.0010(18) 0.0002(15) 0.0020(17)
    C25 0.0150(19) 0.025(2) 0.0201(19) -0.0008(17) 0.0055(15) -0.0021(16)
    C26 0.017(2) 0.034(2) 0.023(2) 0.0016(18) -0.0028(16) 0.0007(17)
    C27 0.039(3) 0.027(2) 0.026(2) 0.008(2) 0.0068(18) 0.0005(18)
    C28 0.065(4) 0.030(3) 0.038(3) -0.020(2) 0.017(2) -0.005(2)
    C29 0.016(2) 0.047(3) 0.026(2) -0.0009(19) 0.0045(17) -0.0130(19)
    C30 0.028(2) 0.023(2) 0.024(2) -0.0024(18) 0.0072(17) -0.0001(16)
    C31A 0.036(9) 0.029(9) 0.033(9) -0.003(8) 0.025(8) 0.006(8)
    C32A 0.040(7) 0.073(9) 0.040(6) 0.007(6) 0.006(5) 0.008(5)
    C33A 0.045(7) 0.102(11) 0.052(7) 0.019(7) 0.020(5) 0.009(7)
    C34A 0.073(9) 0.082(9) 0.040(7) 0.030(7) 0.025(6) -0.004(6)
    C35A 0.056(7) 0.059(9) 0.025(7) 0.010(7) 0.013(5) -0.014(6)
    C36A 0.042(7) 0.035(6) 0.030(6) -0.002(5) 0.013(5) 0.000(5)
    C31B 0.039(11) 0.029(10) 0.026(10) 0.002(9) 0.003(9) -0.009(9)
    C32B 0.051(8) 0.079(9) 0.051(7) -0.009(7) 0.028(6) -0.005(7)
    C33B 0.056(8) 0.082(12) 0.072(9) 0.006(7) 0.042(7) -0.001(8)
    C34B 0.075(10) 0.064(8) 0.047(8) 0.005(8) 0.038(7) -0.001(6)
    C35B 0.068(9) 0.070(11) 0.045(10) 0.000(9) 0.020(8) 0.007(9)
    C36B 0.056(9) 0.073(9) 0.030(8) 0.014(8) 0.013(7) 0.003(7)
    C37 0.028(2) 0.023(2) 0.025(2) 0.0029(18) 0.0099(17) 0.0044(17)
    C38 0.047(3) 0.027(3) 0.040(3) 0.008(2) -0.004(2) 0.000(2)
    C39 0.050(3) 0.032(3) 0.048(3) 0.014(2) 0.003(2) 0.010(2)
    C40 0.048(3) 0.021(3) 0.053(3) 0.011(2) 0.027(2) 0.010(2)
    C41 0.046(3) 0.023(3) 0.050(3) 0.000(2) 0.020(2) -0.005(2)
    C42 0.030(2) 0.018(2) 0.042(3) -0.0025(19) 0.0059(19) -0.0002(18)
    C43 0.025(2) 0.017(2) 0.022(2) -0.0077(17) 0.0035(16) 0.0021(16)
    C44 0.029(2) 0.028(2) 0.028(2) -0.0056(19) 0.0115(18) -0.0013(18)
    C45 0.043(3) 0.030(3) 0.026(2) -0.014(2) 0.0062(19) -0.0026(18)
    C46 0.033(3) 0.033(3) 0.029(2) -0.010(2) -0.0049(19) 0.0021(19)
    C47 0.026(2) 0.031(3) 0.042(3) -0.001(2) 0.0004(19) 0.002(2)
    C48 0.031(2) 0.020(2) 0.032(2) -0.0008(19) 0.0085(18) -0.0002(17)
    C49 0.018(2) 0.023(2) 0.0189(19) 0.0011(16) 0.0100(15) 0.0002(15)
    C50 0.023(2) 0.021(2) 0.0158(18) 0.0036(17) 0.0031(15) 0.0013(15)
    C51 0.0129(18) 0.024(2) 0.023(2) 0.0010(17) 0.0071(15) 0.0012(16)
    C52 0.016(2) 0.022(2) 0.025(2) 0.0003(16) 0.0101(16) 0.0003(16)
    C53 0.026(2) 0.030(2) 0.0169(19) -0.0007(19) 0.0018(16) 0.0006(16)
    C54 0.0134(19) 0.022(2) 0.025(2) -0.0037(16) 0.0068(15) -0.0039(16)
    C55 0.023(2) 0.018(2) 0.031(2) 0.0005(17) 0.0091(17) -0.0009(17)
    C56 0.024(2) 0.042(3) 0.042(3) 0.004(2) 0.007(2) -0.001(2)
    C57 0.032(2) 0.018(2) 0.034(2) -0.0035(19) 0.0054(19) -0.0019(18)
_geom_special_details
;
All e.s.d.'s (except the e.s.d. in the dihedral angle between two l.s. planes)
are estimated using the full covariance matrix. The cell e.s.d.'s are taken
into account individually in the estimation of e.s.d.'s in distances, angles
and torsion angles; correlations between e.s.d.'s in cell parameters are only
used when they are defined by crystal symmetry. An approximate (isotropic)
treatment of cell e.s.d.'s is used for estimating e.s.d.'s involving l.s.
planes.
;
loop_
    _geom_bond_atom_site_label_1
    _geom_bond_atom_site_label_2
    _geom_bond_site_symmetry_2
    _geom_bond_distance
    _geom_bond_publ_flag
    Ru1 C50 . 1.880(4) ?
    Ru1 C49 . 1.924(4) ?
    Ru1 C51 . 1.933(4) ?
    Ru1 P1 . 2.3594(11) y
    Ru1 Ru2 . 2.8449(7) ?
    Ru1 Ru3 . 2.8744(6) ?
    Ru2 C53 . 1.891(5) ?
    Ru2 C54 . 1.925(4) ?
    Ru2 C52 . 1.936(4) ?
    Ru2 P2 . 2.3476(11) y
    Ru2 Ru3 . 2.8352(6) ?
    Ru3 C56 . 1.888(5) ?
    Ru3 C57 . 1.926(4) ?
    Ru3 C55 . 1.931(4) ?
    Ru3 P3 . 2.3289(12) y
    S1 C31B . 1.754(3) ?
    S1 C31A . 1.777(3) ?
    S1 C30 . 1.816(4) ?
    P1 C1 . 1.830(3) ?
    P1 C7 . 1.849(4) ?
    P1 C13 . 1.854(4) ?
    P2 C20 . 1.829(3) ?
    P2 C14 . 1.839(4) ?
    P2 C13 . 1.854(4) ?
    P3 C43 . 1.824(4) ?
    P3 C37 . 1.826(4) ?
    P3 C30 . 1.840(4) ?
    O1 C49 . 1.151(4) ?
    O2 C50 . 1.149(5) ?
    O3 C51 . 1.139(4) ?
    O4 C52 . 1.139(4) ?
    O5 C53 . 1.144(5) ?
    O6 C54 . 1.148(4) ?
    O7 C55 . 1.142(5) ?
    O8 C56 . 1.140(5) ?
    O9 C57 . 1.143(5) ?
    C1 C2 . 1.401(5) ?
    C1 C6 . 1.405(5) ?
    C2 C3 . 1.374(5) ?
    C2 H2A . 0.9300 ?
    C3 C4 . 1.373(6) ?
    C3 H3A . 0.9300 ?
    C4 C5 . 1.372(6) ?
    C4 H4A . 0.9300 ?
    C5 C6 . 1.392(5) ?
    C5 H5A . 0.9300 ?
    C6 C26 . 1.508(5) ?
    C7 C8 . 1.389(5) ?
    C7 C12 . 1.412(5) ?
    C8 C9 . 1.385(5) ?
    C8 H8A . 0.9300 ?
    C9 C10 . 1.376(6) ?
    C9 H9A . 0.9300 ?
    C10 C11 . 1.372(6) ?
    C10 H10A . 0.9300 ?
    C11 C12 . 1.402(6) ?
    C11 H11A . 0.9300 ?
    C12 C27 . 1.505(5) ?
    C13 H13A . 0.9700 ?
    C13 H13B . 0.9700 ?
    C14 C15 . 1.392(5) ?
    C14 C19 . 1.415(6) ?
    C15 C16 . 1.381(5) ?
    C15 H15A . 0.9300 ?
    C16 C17 . 1.363(6) ?
    C16 H16A . 0.9300 ?
    C17 C18 . 1.368(7) ?
    C17 H17A . 0.9300 ?
    C18 C19 . 1.397(6) ?
    C18 H18A . 0.9300 ?
    C19 C28 . 1.517(6) ?
    C20 C21 . 1.392(5) ?
    C20 C25 . 1.406(5) ?
    C21 C22 . 1.381(5) ?
    C21 H21A . 0.9300 ?
    C22 C23 . 1.384(5) ?
    C22 H22A . 0.9300 ?
    C23 C24 . 1.364(6) ?
    C23 H23A . 0.9300 ?
    C24 C25 . 1.399(5) ?
    C24 H24A . 0.9300 ?
    C25 C29 . 1.498(5) ?
    C26 H26A . 0.9600 ?
    C26 H26B . 0.9600 ?
    C26 H26C . 0.9600 ?
    C27 H27A . 0.9600 ?
    C27 H27B . 0.9600 ?
    C27 H27C . 0.9600 ?
    C28 H28A . 0.9600 ?
    C28 H28B . 0.9600 ?
    C28 H28C . 0.9600 ?
    C29 H29A . 0.9600 ?
    C29 H29B . 0.9600 ?
    C29 H29C . 0.9600 ?
    C30 H30A . 0.9700 ?
    C30 H30B . 0.9700 ?
    C31A C32A . 1.3900 ?
    C31A C36A . 1.3900 ?
    C32A C33A . 1.3900 ?
    C32A H32A . 0.9300 ?
    C33A C34A . 1.3900 ?
    C33A H33A . 0.9300 ?
    C34A C35A . 1.3900 ?
    C34A H34A . 0.9300 ?
    C35A C36A . 1.3900 ?
    C35A H35A . 0.9300 ?
    C36A H36A . 0.9300 ?
    C31B C32B . 1.3900 ?
    C31B C36B . 1.3900 ?
    C32B C33B . 1.3900 ?
    C32B H32B . 0.9300 ?
    C33B C34B . 1.3900 ?
    C33B H33B . 0.9300 ?
    C34B C35B . 1.3900 ?
    C34B H34B . 0.9300 ?
    C35B C36B . 1.3900 ?
    C35B H35B . 0.9300 ?
    C36B H36B . 0.9300 ?
    C37 C38 . 1.390(6) ?
    C37 C42 . 1.393(5) ?
    C38 C39 . 1.382(6) ?
    C38 H38A . 0.9300 ?
    C39 C40 . 1.374(6) ?
    C39 H39A . 0.9300 ?
    C40 C41 . 1.366(6) ?
    C40 H40A . 0.9300 ?
    C41 C42 . 1.377(6) ?
    C41 H41A . 0.9300 ?
    C42 H42A . 0.9300 ?
    C43 C44 . 1.380(5) ?
    C43 C48 . 1.395(6) ?
    C44 C45 . 1.394(6) ?
    C44 H44A . 0.9300 ?
    C45 C46 . 1.380(6) ?
    C45 H45A . 0.9300 ?
    C46 C47 . 1.383(6) ?
    C46 H46A . 0.9300 ?
    C47 C48 . 1.381(5) ?
    C47 H47A . 0.9300 ?
    C48 H48A . 0.9300 ?
    Cl1 C58 . 1.824(19) ?
    Cl1 Cl2 3_556 1.896(8) ?
    Cl2 C58 . 1.755(19) ?
    Cl2 Cl1 3_556 1.896(8) ?
    C58 H58A . 0.9700 ?
    C58 H58B . 0.9700 ?
loop_
    _geom_angle_atom_site_label_1
    _geom_angle_atom_site_label_2
    _geom_angle_atom_site_label_3
    _geom_angle_site_symmetry_1
    _geom_angle_site_symmetry_3
    _geom_angle
    _geom_angle_publ_flag
    C50 Ru1 C49 . . 88.68(16) ?
    C50 Ru1 C51 . . 91.17(15) ?
    C49 Ru1 C51 . . 171.19(16) ?
    C50 Ru1 P1 . . 101.97(12) ?
    C49 Ru1 P1 . . 91.48(12) ?
    C51 Ru1 P1 . . 97.16(12) ?
    C50 Ru1 Ru2 . . 165.71(11) ?
    C49 Ru1 Ru2 . . 95.92(11) ?
    C51 Ru1 Ru2 . . 82.22(11) ?
    P1 Ru1 Ru2 . . 91.45(3) ?
    C50 Ru1 Ru3 . . 107.98(12) ?
    C49 Ru1 Ru3 . . 83.03(11) ?
    C51 Ru1 Ru3 . . 88.64(11) ?
    P1 Ru1 Ru3 . . 149.37(3) ?
    Ru2 Ru1 Ru3 . . 59.434(13) ?
    C53 Ru2 C54 . . 92.46(16) ?
    C53 Ru2 C52 . . 87.91(16) ?
    C54 Ru2 C52 . . 174.47(16) ?
    C53 Ru2 P2 . . 105.51(13) ?
    C54 Ru2 P2 . . 94.73(11) ?
    C52 Ru2 P2 . . 90.49(12) ?
    C53 Ru2 Ru3 . . 102.18(13) ?
    C54 Ru2 Ru3 . . 93.42(11) ?
    C52 Ru2 Ru3 . . 81.11(11) ?
    P2 Ru2 Ru3 . . 150.71(3) ?
    C53 Ru2 Ru1 . . 161.38(12) ?
    C54 Ru2 Ru1 . . 81.79(11) ?
    C52 Ru2 Ru1 . . 96.15(11) ?
    P2 Ru2 Ru1 . . 92.65(3) ?
    Ru3 Ru2 Ru1 . . 60.801(13) ?
    C56 Ru3 C57 . . 92.27(19) ?
    C56 Ru3 C55 . . 89.19(18) ?
    C57 Ru3 C55 . . 178.22(17) ?
    C56 Ru3 P3 . . 100.71(15) ?
    C57 Ru3 P3 . . 89.20(13) ?
    C55 Ru3 P3 . . 91.53(12) ?
    C56 Ru3 Ru2 . . 97.21(15) ?
    C57 Ru3 Ru2 . . 95.37(12) ?
    C55 Ru3 Ru2 . . 83.43(12) ?
    P3 Ru3 Ru2 . . 161.31(3) ?
    C56 Ru3 Ru1 . . 156.64(14) ?
    C57 Ru3 Ru1 . . 86.51(13) ?
    C55 Ru3 Ru1 . . 91.75(12) ?
    P3 Ru3 Ru1 . . 102.60(3) ?
    Ru2 Ru3 Ru1 . . 59.765(17) ?
    C31B S1 C30 . . 103.1(2) ?
    C31A S1 C30 . . 100.3(2) ?
    C1 P1 C7 . . 106.70(17) ?
    C1 P1 C13 . . 103.41(18) ?
    C7 P1 C13 . . 98.52(17) ?
    C1 P1 Ru1 . . 113.30(12) ?
    C7 P1 Ru1 . . 117.52(13) ?
    C13 P1 Ru1 . . 115.52(13) ?
    C20 P2 C14 . . 107.36(17) ?
    C20 P2 C13 . . 103.26(17) ?
    C14 P2 C13 . . 99.22(18) ?
    C20 P2 Ru2 . . 110.56(12) ?
    C14 P2 Ru2 . . 119.04(14) ?
    C13 P2 Ru2 . . 115.75(13) ?
    C43 P3 C37 . . 106.34(18) ?
    C43 P3 C30 . . 104.83(19) ?
    C37 P3 C30 . . 100.34(18) ?
    C43 P3 Ru3 . . 115.05(13) ?
    C37 P3 Ru3 . . 113.48(14) ?
    C30 P3 Ru3 . . 115.32(13) ?
    C2 C1 C6 . . 118.5(3) ?
    C2 C1 P1 . . 120.3(3) ?
    C6 C1 P1 . . 121.1(3) ?
    C3 C2 C1 . . 121.1(4) ?
    C3 C2 H2A . . 119.4 ?
    C1 C2 H2A . . 119.4 ?
    C4 C3 C2 . . 120.5(4) ?
    C4 C3 H3A . . 119.8 ?
    C2 C3 H3A . . 119.8 ?
    C5 C4 C3 . . 119.2(4) ?
    C5 C4 H4A . . 120.4 ?
    C3 C4 H4A . . 120.4 ?
    C4 C5 C6 . . 122.1(4) ?
    C4 C5 H5A . . 118.9 ?
    C6 C5 H5A . . 118.9 ?
    C5 C6 C1 . . 118.5(4) ?
    C5 C6 C26 . . 118.8(3) ?
    C1 C6 C26 . . 122.6(3) ?
    C8 C7 C12 . . 118.9(4) ?
    C8 C7 P1 . . 114.7(3) ?
    C12 C7 P1 . . 126.1(3) ?
    C9 C8 C7 . . 122.1(4) ?
    C9 C8 H8A . . 119.0 ?
    C7 C8 H8A . . 119.0 ?
    C10 C9 C8 . . 119.1(4) ?
    C10 C9 H9A . . 120.5 ?
    C8 C9 H9A . . 120.5 ?
    C11 C10 C9 . . 120.0(4) ?
    C11 C10 H10A . . 120.0 ?
    C9 C10 H10A . . 120.0 ?
    C10 C11 C12 . . 122.3(4) ?
    C10 C11 H11A . . 118.9 ?
    C12 C11 H11A . . 118.9 ?
    C11 C12 C7 . . 117.6(4) ?
    C11 C12 C27 . . 117.5(4) ?
    C7 C12 C27 . . 124.9(4) ?
    P2 C13 P1 . . 116.7(2) ?
    P2 C13 H13A . . 108.1 ?
    P1 C13 H13A . . 108.1 ?
    P2 C13 H13B . . 108.1 ?
    P1 C13 H13B . . 108.1 ?
    H13A C13 H13B . . 107.3 ?
    C15 C14 C19 . . 118.8(4) ?
    C15 C14 P2 . . 116.7(3) ?
    C19 C14 P2 . . 124.3(3) ?
    C16 C15 C14 . . 122.4(4) ?
    C16 C15 H15A . . 118.8 ?
    C14 C15 H15A . . 118.8 ?
    C17 C16 C15 . . 118.5(4) ?
    C17 C16 H16A . . 120.7 ?
    C15 C16 H16A . . 120.7 ?
    C16 C17 C18 . . 120.6(5) ?
    C16 C17 H17A . . 119.7 ?
    C18 C17 H17A . . 119.7 ?
    C17 C18 C19 . . 122.5(5) ?
    C17 C18 H18A . . 118.7 ?
    C19 C18 H18A . . 118.7 ?
    C18 C19 C14 . . 117.0(4) ?
    C18 C19 C28 . . 118.6(4) ?
    C14 C19 C28 . . 124.3(4) ?
    C21 C20 C25 . . 119.2(3) ?
    C21 C20 P2 . . 119.9(3) ?
    C25 C20 P2 . . 120.6(3) ?
    C22 C21 C20 . . 121.3(4) ?
    C22 C21 H21A . . 119.3 ?
    C20 C21 H21A . . 119.3 ?
    C21 C22 C23 . . 119.5(4) ?
    C21 C22 H22A . . 120.2 ?
    C23 C22 H22A . . 120.2 ?
    C24 C23 C22 . . 119.6(3) ?
    C24 C23 H23A . . 120.2 ?
    C22 C23 H23A . . 120.2 ?
    C23 C24 C25 . . 122.4(4) ?
    C23 C24 H24A . . 118.8 ?
    C25 C24 H24A . . 118.8 ?
    C24 C25 C20 . . 117.7(3) ?
    C24 C25 C29 . . 118.3(3) ?
    C20 C25 C29 . . 123.9(3) ?
    C6 C26 H26A . . 109.5 ?
    C6 C26 H26B . . 109.5 ?
    H26A C26 H26B . . 109.5 ?
    C6 C26 H26C . . 109.5 ?
    H26A C26 H26C . . 109.5 ?
    H26B C26 H26C . . 109.5 ?
    C12 C27 H27A . . 109.5 ?
    C12 C27 H27B . . 109.5 ?
    H27A C27 H27B . . 109.5 ?
    C12 C27 H27C . . 109.5 ?
    H27A C27 H27C . . 109.5 ?
    H27B C27 H27C . . 109.5 ?
    C19 C28 H28A . . 109.5 ?
    C19 C28 H28B . . 109.5 ?
    H28A C28 H28B . . 109.5 ?
    C19 C28 H28C . . 109.5 ?
    H28A C28 H28C . . 109.5 ?
    H28B C28 H28C . . 109.5 ?
    C25 C29 H29A . . 109.5 ?
    C25 C29 H29B . . 109.5 ?
    H29A C29 H29B . . 109.5 ?
    C25 C29 H29C . . 109.5 ?
    H29A C29 H29C . . 109.5 ?
    H29B C29 H29C . . 109.5 ?
    S1 C30 P3 . . 112.4(2) ?
    S1 C30 H30A . . 109.1 ?
    P3 C30 H30A . . 109.1 ?
    S1 C30 H30B . . 109.1 ?
    P3 C30 H30B . . 109.1 ?
    H30A C30 H30B . . 107.9 ?
    C32A C31A C36A . . 120.0 ?
    C32A C31A S1 . . 115.9(3) ?
    C36A C31A S1 . . 124.0(4) ?
    C31A C32A C33A . . 120.0 ?
    C31A C32A H32A . . 120.0 ?
    C33A C32A H32A . . 120.0 ?
    C34A C33A C32A . . 120.0 ?
    C34A C33A H33A . . 120.0 ?
    C32A C33A H33A . . 120.0 ?
    C35A C34A C33A . . 120.0 ?
    C35A C34A H34A . . 120.0 ?
    C33A C34A H34A . . 120.0 ?
    C34A C35A C36A . . 120.0 ?
    C34A C35A H35A . . 120.0 ?
    C36A C35A H35A . . 120.0 ?
    C35A C36A C31A . . 120.0 ?
    C35A C36A H36A . . 120.0 ?
    C31A C36A H36A . . 120.0 ?
    C32B C31B C36B . . 120.0 ?
    C32B C31B S1 . . 122.2(3) ?
    C36B C31B S1 . . 117.4(3) ?
    C31B C32B C33B . . 120.0 ?
    C31B C32B H32B . . 120.0 ?
    C33B C32B H32B . . 120.0 ?
    C34B C33B C32B . . 120.0 ?
    C34B C33B H33B . . 120.0 ?
    C32B C33B H33B . . 120.0 ?
    C33B C34B C35B . . 120.0 ?
    C33B C34B H34B . . 120.0 ?
    C35B C34B H34B . . 120.0 ?
    C34B C35B C36B . . 120.0 ?
    C34B C35B H35B . . 120.0 ?
    C36B C35B H35B . . 120.0 ?
    C35B C36B C31B . . 120.0 ?
    C35B C36B H36B . . 120.0 ?
    C31B C36B H36B . . 120.0 ?
    C38 C37 C42 . . 117.5(4) ?
    C38 C37 P3 . . 117.8(3) ?
    C42 C37 P3 . . 124.7(3) ?
    C39 C38 C37 . . 121.5(4) ?
    C39 C38 H38A . . 119.2 ?
    C37 C38 H38A . . 119.2 ?
    C40 C39 C38 . . 119.9(4) ?
    C40 C39 H39A . . 120.1 ?
    C38 C39 H39A . . 120.1 ?
    C41 C40 C39 . . 119.3(4) ?
    C41 C40 H40A . . 120.4 ?
    C39 C40 H40A . . 120.4 ?
    C40 C41 C42 . . 121.4(4) ?
    C40 C41 H41A . . 119.3 ?
    C42 C41 H41A . . 119.3 ?
    C41 C42 C37 . . 120.3(4) ?
    C41 C42 H42A . . 119.8 ?
    C37 C42 H42A . . 119.8 ?
    C44 C43 C48 . . 119.1(4) ?
    C44 C43 P3 . . 119.9(3) ?
    C48 C43 P3 . . 120.8(3) ?
    C43 C44 C45 . . 120.4(4) ?
    C43 C44 H44A . . 119.8 ?
    C45 C44 H44A . . 119.8 ?
    C46 C45 C44 . . 120.3(4) ?
    C46 C45 H45A . . 119.9 ?
    C44 C45 H45A . . 119.9 ?
    C45 C46 C47 . . 119.3(4) ?
    C45 C46 H46A . . 120.4 ?
    C47 C46 H46A . . 120.4 ?
    C48 C47 C46 . . 120.8(4) ?
    C48 C47 H47A . . 119.6 ?
    C46 C47 H47A . . 119.6 ?
    C47 C48 C43 . . 120.1(4) ?
    C47 C48 H48A . . 120.0 ?
    C43 C48 H48A . . 120.0 ?
    O1 C49 Ru1 . . 172.0(3) ?
    O2 C50 Ru1 . . 179.7(4) ?
    O3 C51 Ru1 . . 173.3(3) ?
    O4 C52 Ru2 . . 173.4(3) ?
    O5 C53 Ru2 . . 178.7(4) ?
    O6 C54 Ru2 . . 173.2(3) ?
    O7 C55 Ru3 . . 173.5(3) ?
    O8 C56 Ru3 . . 178.4(5) ?
    O9 C57 Ru3 . . 171.8(4) ?
    C58 Cl1 Cl2 . 3_556 132.1(7) ?
    C58 Cl2 Cl1 . 3_556 116.0(7) ?
    Cl2 C58 Cl1 . . 108.9(10) ?
    Cl2 C58 H58A . . 109.9 ?
    Cl1 C58 H58A . . 109.9 ?
    Cl2 C58 H58B . . 109.9 ?
    Cl1 C58 H58B . . 109.9 ?
    H58A C58 H58B . . 108.3 ?
loop_
    _geom_torsion_atom_site_label_1
    _geom_torsion_atom_site_label_2
    _geom_torsion_atom_site_label_3
    _geom_torsion_atom_site_label_4
    _geom_torsion_site_symmetry_1
    _geom_torsion_site_symmetry_2
    _geom_torsion_site_symmetry_3
    _geom_torsion_site_symmetry_4
    _geom_torsion
    _geom_torsion_publ_flag
    C50 Ru1 Ru2 C53 . . . . 55.6(6) ?
    C49 Ru1 Ru2 C53 . . . . -52.7(4) ?
    C51 Ru1 Ru2 C53 . . . . 118.6(4) ?
    P1 Ru1 Ru2 C53 . . . . -144.3(4) ?
    Ru3 Ru1 Ru2 C53 . . . . 25.6(4) ?
    C50 Ru1 Ru2 C54 . . . . 128.6(5) ?
    C49 Ru1 Ru2 C54 . . . . 20.31(16) ?
    C51 Ru1 Ru2 C54 . . . . -168.36(16) ?
    P1 Ru1 Ru2 C54 . . . . -71.33(12) ?
    Ru3 Ru1 Ru2 C54 . . . . 98.61(11) ?
    C50 Ru1 Ru2 C52 . . . . -46.3(5) ?
    C49 Ru1 Ru2 C52 . . . . -154.51(16) ?
    C51 Ru1 Ru2 C52 . . . . 16.81(16) ?
    P1 Ru1 Ru2 C52 . . . . 113.84(12) ?
    Ru3 Ru1 Ru2 C52 . . . . -76.22(11) ?
    C50 Ru1 Ru2 P2 . . . . -137.0(5) ?
    C49 Ru1 Ru2 P2 . . . . 114.71(12) ?
    C51 Ru1 Ru2 P2 . . . . -73.96(12) ?
    P1 Ru1 Ru2 P2 . . . . 23.07(3) ?
    Ru3 Ru1 Ru2 P2 . . . . -166.99(3) ?
    C50 Ru1 Ru2 Ru3 . . . . 30.0(5) ?
    C49 Ru1 Ru2 Ru3 . . . . -78.30(11) ?
    C51 Ru1 Ru2 Ru3 . . . . 93.03(12) ?
    P1 Ru1 Ru2 Ru3 . . . . -169.94(3) ?
    C53 Ru2 Ru3 C56 . . . . 12.34(18) ?
    C54 Ru2 Ru3 C56 . . . . 105.60(18) ?
    C52 Ru2 Ru3 C56 . . . . -73.55(18) ?
    P2 Ru2 Ru3 C56 . . . . -148.41(15) ?
    Ru1 Ru2 Ru3 C56 . . . . -175.77(14) ?
    C53 Ru2 Ru3 C57 . . . . 105.32(17) ?
    C54 Ru2 Ru3 C57 . . . . -161.42(17) ?
    C52 Ru2 Ru3 C57 . . . . 19.42(17) ?
    P2 Ru2 Ru3 C57 . . . . -55.43(14) ?
    Ru1 Ru2 Ru3 C57 . . . . -82.79(13) ?
    C53 Ru2 Ru3 C55 . . . . -76.00(16) ?
    C54 Ru2 Ru3 C55 . . . . 17.26(16) ?
    C52 Ru2 Ru3 C55 . . . . -161.90(17) ?
    P2 Ru2 Ru3 C55 . . . . 123.25(13) ?
    Ru1 Ru2 Ru3 C55 . . . . 95.89(12) ?
    C53 Ru2 Ru3 P3 . . . . -151.13(14) ?
    C54 Ru2 Ru3 P3 . . . . -57.87(15) ?
    C52 Ru2 Ru3 P3 . . . . 122.97(15) ?
    P2 Ru2 Ru3 P3 . . . . 48.11(11) ?
    Ru1 Ru2 Ru3 P3 . . . . 20.76(9) ?
    C53 Ru2 Ru3 Ru1 . . . . -171.89(11) ?
    C54 Ru2 Ru3 Ru1 . . . . -78.63(12) ?
    C52 Ru2 Ru3 Ru1 . . . . 102.22(12) ?
    P2 Ru2 Ru3 Ru1 . . . . 27.36(5) ?
    C50 Ru1 Ru3 C56 . . . . -161.9(4) ?
    C49 Ru1 Ru3 C56 . . . . 111.7(4) ?
    C51 Ru1 Ru3 C56 . . . . -71.1(4) ?
    P1 Ru1 Ru3 C56 . . . . 30.7(4) ?
    Ru2 Ru1 Ru3 C56 . . . . 10.6(4) ?
    C50 Ru1 Ru3 C57 . . . . -74.27(17) ?
    C49 Ru1 Ru3 C57 . . . . -160.60(17) ?
    C51 Ru1 Ru3 C57 . . . . 16.52(17) ?
    P1 Ru1 Ru3 C57 . . . . 118.32(14) ?
    Ru2 Ru1 Ru3 C57 . . . . 98.28(13) ?
    C50 Ru1 Ru3 C55 . . . . 106.08(16) ?
    C49 Ru1 Ru3 C55 . . . . 19.75(17) ?
    C51 Ru1 Ru3 C55 . . . . -163.12(16) ?
    P1 Ru1 Ru3 C55 . . . . -61.32(13) ?
    Ru2 Ru1 Ru3 C55 . . . . -81.36(12) ?
    C50 Ru1 Ru3 P3 . . . . 14.13(11) ?
    C49 Ru1 Ru3 P3 . . . . -72.20(12) ?
    C51 Ru1 Ru3 P3 . . . . 104.92(12) ?
    P1 Ru1 Ru3 P3 . . . . -153.28(5) ?
    Ru2 Ru1 Ru3 P3 . . . . -173.32(3) ?
    C50 Ru1 Ru3 Ru2 . . . . -172.55(11) ?
    C49 Ru1 Ru3 Ru2 . . . . 101.12(11) ?
    C51 Ru1 Ru3 Ru2 . . . . -81.76(11) ?
    P1 Ru1 Ru3 Ru2 . . . . 20.04(5) ?
    C50 Ru1 P1 C1 . . . . -91.35(17) ?
    C49 Ru1 P1 C1 . . . . -2.38(18) ?
    C51 Ru1 P1 C1 . . . . 175.92(17) ?
    Ru2 Ru1 P1 C1 . . . . 93.58(14) ?
    Ru3 Ru1 P1 C1 . . . . 76.41(15) ?
    C50 Ru1 P1 C7 . . . . 33.91(17) ?
    C49 Ru1 P1 C7 . . . . 122.88(17) ?
    C51 Ru1 P1 C7 . . . . -58.83(17) ?
    Ru2 Ru1 P1 C7 . . . . -141.16(13) ?
    Ru3 Ru1 P1 C7 . . . . -158.33(12) ?
    C50 Ru1 P1 C13 . . . . 149.62(18) ?
    C49 Ru1 P1 C13 . . . . -121.42(18) ?
    C51 Ru1 P1 C13 . . . . 56.88(18) ?
    Ru2 Ru1 P1 C13 . . . . -25.46(15) ?
    Ru3 Ru1 P1 C13 . . . . -42.63(16) ?
    C53 Ru2 P2 C20 . . . . -87.92(18) ?
    C54 Ru2 P2 C20 . . . . 178.21(17) ?
    C52 Ru2 P2 C20 . . . . 0.05(17) ?
    Ru3 Ru2 P2 C20 . . . . 72.55(15) ?
    Ru1 Ru2 P2 C20 . . . . 96.23(13) ?
    C53 Ru2 P2 C14 . . . . 37.03(18) ?
    C54 Ru2 P2 C14 . . . . -56.84(18) ?
    C52 Ru2 P2 C14 . . . . 125.00(18) ?
    Ru3 Ru2 P2 C14 . . . . -162.50(13) ?
    Ru1 Ru2 P2 C14 . . . . -138.82(14) ?
    C53 Ru2 P2 C13 . . . . 155.15(18) ?
    C54 Ru2 P2 C13 . . . . 61.28(19) ?
    C52 Ru2 P2 C13 . . . . -116.88(18) ?
    Ru3 Ru2 P2 C13 . . . . -44.38(16) ?
    Ru1 Ru2 P2 C13 . . . . -20.70(15) ?
    C56 Ru3 P3 C43 . . . . -112.4(2) ?
    C57 Ru3 P3 C43 . . . . 155.4(2) ?
    C55 Ru3 P3 C43 . . . . -22.93(19) ?
    Ru2 Ru3 P3 C43 . . . . 50.91(19) ?
    Ru1 Ru3 P3 C43 . . . . 69.20(16) ?
    C56 Ru3 P3 C37 . . . . 10.4(2) ?
    C57 Ru3 P3 C37 . . . . -81.77(19) ?
    C55 Ru3 P3 C37 . . . . 99.85(18) ?
    Ru2 Ru3 P3 C37 . . . . 173.70(14) ?
    Ru1 Ru3 P3 C37 . . . . -168.01(14) ?
    C56 Ru3 P3 C30 . . . . 125.4(2) ?
    C57 Ru3 P3 C30 . . . . 33.20(19) ?
    C55 Ru3 P3 C30 . . . . -145.18(19) ?
    Ru2 Ru3 P3 C30 . . . . -71.34(18) ?
    Ru1 Ru3 P3 C30 . . . . -53.05(15) ?
    C7 P1 C1 C2 . . . . 128.6(3) ?
    C13 P1 C1 C2 . . . . 25.3(4) ?
    Ru1 P1 C1 C2 . . . . -100.5(3) ?
    C7 P1 C1 C6 . . . . -54.5(4) ?
    C13 P1 C1 C6 . . . . -157.8(3) ?
    Ru1 P1 C1 C6 . . . . 76.4(3) ?
    C6 C1 C2 C3 . . . . 2.4(6) ?
    P1 C1 C2 C3 . . . . 179.4(3) ?
    C1 C2 C3 C4 . . . . 0.6(7) ?
    C2 C3 C4 C5 . . . . -2.3(7) ?
    C3 C4 C5 C6 . . . . 0.9(7) ?
    C4 C5 C6 C1 . . . . 2.1(6) ?
    C4 C5 C6 C26 . . . . 179.8(4) ?
    C2 C1 C6 C5 . . . . -3.7(6) ?
    P1 C1 C6 C5 . . . . 179.4(3) ?
    C2 C1 C6 C26 . . . . 178.7(4) ?
    P1 C1 C6 C26 . . . . 1.8(5) ?
    C1 P1 C7 C8 . . . . 152.3(3) ?
    C13 P1 C7 C8 . . . . -100.9(3) ?
    Ru1 P1 C7 C8 . . . . 23.8(3) ?
    C1 P1 C7 C12 . . . . -33.5(4) ?
    C13 P1 C7 C12 . . . . 73.4(3) ?
    Ru1 P1 C7 C12 . . . . -162.0(3) ?
    C12 C7 C8 C9 . . . . 0.2(6) ?
    P1 C7 C8 C9 . . . . 174.9(3) ?
    C7 C8 C9 C10 . . . . 2.3(6) ?
    C8 C9 C10 C11 . . . . -2.2(6) ?
    C9 C10 C11 C12 . . . . -0.5(6) ?
    C10 C11 C12 C7 . . . . 3.0(6) ?
    C10 C11 C12 C27 . . . . -176.0(4) ?
    C8 C7 C12 C11 . . . . -2.8(5) ?
    P1 C7 C12 C11 . . . . -176.8(3) ?
    C8 C7 C12 C27 . . . . 176.1(4) ?
    P1 C7 C12 C27 . . . . 2.1(6) ?
    C20 P2 C13 P1 . . . . -114.1(2) ?
    C14 P2 C13 P1 . . . . 135.5(2) ?
    Ru2 P2 C13 P1 . . . . 6.8(3) ?
    C1 P1 C13 P2 . . . . -108.1(2) ?
    C7 P1 C13 P2 . . . . 142.3(2) ?
    Ru1 P1 C13 P2 . . . . 16.2(3) ?
    C20 P2 C14 C15 . . . . 145.2(3) ?
    C13 P2 C14 C15 . . . . -107.7(3) ?
    Ru2 P2 C14 C15 . . . . 18.8(4) ?
    C20 P2 C14 C19 . . . . -40.9(4) ?
    C13 P2 C14 C19 . . . . 66.3(4) ?
    Ru2 P2 C14 C19 . . . . -167.3(3) ?
    C19 C14 C15 C16 . . . . -0.6(6) ?
    P2 C14 C15 C16 . . . . 173.7(3) ?
    C14 C15 C16 C17 . . . . 2.0(6) ?
    C15 C16 C17 C18 . . . . -1.1(7) ?
    C16 C17 C18 C19 . . . . -1.3(9) ?
    C17 C18 C19 C14 . . . . 2.7(8) ?
    C17 C18 C19 C28 . . . . -177.7(5) ?
    C15 C14 C19 C18 . . . . -1.7(6) ?
    P2 C14 C19 C18 . . . . -175.5(4) ?
    C15 C14 C19 C28 . . . . 178.7(4) ?
    P2 C14 C19 C28 . . . . 4.9(6) ?
    C14 P2 C20 C21 . . . . 134.1(3) ?
    C13 P2 C20 C21 . . . . 29.9(4) ?
    Ru2 P2 C20 C21 . . . . -94.6(3) ?
    C14 P2 C20 C25 . . . . -52.2(4) ?
    C13 P2 C20 C25 . . . . -156.5(3) ?
    Ru2 P2 C20 C25 . . . . 79.1(3) ?
    C25 C20 C21 C22 . . . . 3.8(6) ?
    P2 C20 C21 C22 . . . . 177.5(3) ?
    C20 C21 C22 C23 . . . . 0.3(6) ?
    C21 C22 C23 C24 . . . . -3.0(6) ?
    C22 C23 C24 C25 . . . . 1.6(6) ?
    C23 C24 C25 C20 . . . . 2.5(6) ?
    C23 C24 C25 C29 . . . . -177.7(4) ?
    C21 C20 C25 C24 . . . . -5.0(6) ?
    P2 C20 C25 C24 . . . . -178.7(3) ?
    C21 C20 C25 C29 . . . . 175.1(4) ?
    P2 C20 C25 C29 . . . . 1.4(6) ?
    C31B S1 C30 P3 . . . . -177.5(2) ?
    C31A S1 C30 P3 . . . . -178.2(2) ?
    C43 P3 C30 S1 . . . . 56.0(3) ?
    C37 P3 C30 S1 . . . . -54.1(2) ?
    Ru3 P3 C30 S1 . . . . -176.38(14) ?
    C31B S1 C31A C32A . . . . -60.50(19) ?
    C30 S1 C31A C32A . . . . 107.6(9) ?
    C31B S1 C31A C36A . . . . 116.08(16) ?
    C30 S1 C31A C36A . . . . -75.8(8) ?
    C36A C31A C32A C33A . . . . 0.0 ?
    S1 C31A C32A C33A . . . . 176.7(3) ?
    C31A C32A C33A C34A . . . . 0.0 ?
    C32A C33A C34A C35A . . . . 0.0 ?
    C33A C34A C35A C36A . . . . 0.0 ?
    C34A C35A C36A C31A . . . . 0.0 ?
    C32A C31A C36A C35A . . . . 0.0 ?
    S1 C31A C36A C35A . . . . -176.5(3) ?
    C31A S1 C31B C32B . . . . 141.4(3) ?
    C30 S1 C31B C32B . . . . 129.4(9) ?
    C31A S1 C31B C36B . . . . -45.18(11) ?
    C30 S1 C31B C36B . . . . -57.2(8) ?
    C36B C31B C32B C33B . . . . 0.0 ?
    S1 C31B C32B C33B . . . . 173.3(4) ?
    C31B C32B C33B C34B . . . . 0.0 ?
    C32B C33B C34B C35B . . . . 0.0 ?
    C33B C34B C35B C36B . . . . 0.0 ?
    C34B C35B C36B C31B . . . . 0.0 ?
    C32B C31B C36B C35B . . . . 0.0 ?
    S1 C31B C36B C35B . . . . -173.6(3) ?
    C43 P3 C37 C38 . . . . 174.9(4) ?
    C30 P3 C37 C38 . . . . -76.2(4) ?
    Ru3 P3 C37 C38 . . . . 47.4(4) ?
    C43 P3 C37 C42 . . . . -5.6(4) ?
    C30 P3 C37 C42 . . . . 103.3(4) ?
    Ru3 P3 C37 C42 . . . . -133.1(4) ?
    C42 C37 C38 C39 . . . . 0.2(7) ?
    P3 C37 C38 C39 . . . . 179.7(4) ?
    C37 C38 C39 C40 . . . . 2.3(8) ?
    C38 C39 C40 C41 . . . . -3.4(8) ?
    C39 C40 C41 C42 . . . . 2.0(8) ?
    C40 C41 C42 C37 . . . . 0.6(7) ?
    C38 C37 C42 C41 . . . . -1.7(7) ?
    P3 C37 C42 C41 . . . . 178.8(4) ?
    C37 P3 C43 C44 . . . . -51.9(4) ?
    C30 P3 C43 C44 . . . . -157.6(3) ?
    Ru3 P3 C43 C44 . . . . 74.6(3) ?
    C37 P3 C43 C48 . . . . 133.2(3) ?
    C30 P3 C43 C48 . . . . 27.5(4) ?
    Ru3 P3 C43 C48 . . . . -100.2(3) ?
    C48 C43 C44 C45 . . . . -2.7(6) ?
    P3 C43 C44 C45 . . . . -177.7(3) ?
    C43 C44 C45 C46 . . . . 3.1(6) ?
    C44 C45 C46 C47 . . . . -1.5(6) ?
    C45 C46 C47 C48 . . . . -0.5(7) ?
    C46 C47 C48 C43 . . . . 0.9(6) ?
    C44 C43 C48 C47 . . . . 0.7(6) ?
    P3 C43 C48 C47 . . . . 175.6(3) ?
loop_
    _geom_hbond_atom_site_label_D
    _geom_hbond_atom_site_label_H
    _geom_hbond_atom_site_label_A
    _geom_hbond_site_symmetry_A
    _geom_hbond_distance_DH
    _geom_hbond_distance_HA
    _geom_hbond_distance_DA
    _geom_hbond_angle_DHA
    _geom_hbond_publ_flag
    C9 H9A O1 4_566 0.93 2.53 3.330(5) 144 yes
    C29 H29B Cg1 1_655 0.96 2.97 3.554(5) 121 yes
    C40 H40A Cg1 2_545 0.93 2.92 3.670(6) 139 yes
    C58 H58A Cg2 4_555 0.97 2.67 3.585(19) 158 yes
