# Supplementary material for: [μ-Bis(di-o-tolyl­phosphan­yl)methane-1:2κ2 P:P′]nona­carbonyl-1κ3 C,2κ3 C,3κ3 C-[diphen­yl(phenyl­sulfanylmeth­yl)phosphane-3κP]-triangulo-triruthenium(0) dichloro­methane 0.25-solvate
Source: Acta Crystallogr Sect E Struct Rep Online. 2011 Jan 15;67(Pt 2):m195–6. doi: 10.1107/S160053681100081X (PMC3051507; doi:10.1107/S160053681100081X)
Supplement: Supplementary file 2 [file e-67-0m195-Isup2.hkl]

# 
# h,k,l, Fc-squared, Fo-squared, sigma(Fo-squared) and status flag 
# 
data_I
_shelx_title ' iak96m in P2(1)/c (100K)' 
_shelx_refln_list_code          4 
_shelx_F_calc_maximum      633.40 
_exptl_crystal_F_000      2658.00 
_reflns_d_resolution_high  0.7696 
 
loop_ 
 _symmetry_equiv_pos_as_xyz 
 'x, y, z' 
 '-x, y+1/2, -z+1/2' 
 '-x, -y, -z' 
 'x, -y-1/2, z-1/2' 
 
_cell_length_a    11.0222 
_cell_length_b    28.5765 
_cell_length_c    18.4536 
_cell_angle_alpha  90.000 
_cell_angle_beta  106.069 
_cell_angle_gamma  90.000 
 
_shelx_F_squared_multiplier     1.000 
 
loop_ 
 _refln_index_h 
 _refln_index_k 
 _refln_index_l 
 _refln_F_squared_calc 
 _refln_F_squared_meas 
 _refln_F_squared_sigma 
 _refln_observed_status 
   2   0   0     4145.59     3552.09    211.94 o 
   3   0   0     3585.48     4313.73    415.71 o 
   4   0   0      273.85       19.02    100.84 o 
   5   0   0      765.95     1722.77    127.51 o 
   6   0   0    17022.00    16995.87    416.54 o 
   7   0   0    21758.84    21941.07    523.30 o 
   8   0   0    27811.62    27404.29    815.78 o 
   9   0   0     8592.58     9695.47    728.62 o 
  10   0   0      759.27      838.62    311.78 o 
  11   0   0      472.71      681.15    326.36 o 
  12   0   0     2745.33     2832.94    524.50 o 
  13   0   0     1356.19     1793.18    493.68 o 
   2   1   0     6635.11     6878.90    212.97 o 
   3   1   0      117.82       91.45     45.75 o 
   4   1   0      169.09       57.45     41.62 o 
   5   1   0     3800.06     3143.17    118.92 o 
   6   1   0     1317.19     1138.10    105.31 o 
   7   1   0    29728.30    29052.67    508.57 o 
   8   1   0    57279.20    55379.88   1188.88 o 
   9   1   0    24038.04    24089.26    853.15 o 
  10   1   0        9.21      -53.20    157.55 o 
  11   1   0     1655.39     2283.81    327.83 o 
  12   1   0     6990.34     7021.30    565.21 o 
  13   1   0      961.29      411.33    476.43 o 
   1   2   0    65751.37    61799.14   1119.32 o 
   2   2   0    22221.57    24856.93    493.00 o 
   3   2   0    43952.49    45558.63    873.80 o 
   4   2   0    17014.12    17163.01    363.35 o 
   5   2   0     2460.39     2163.10    101.61 o 
   6   2   0     5128.60     5267.42    140.01 o 
   7   2   0     5214.15     5550.95    174.65 o 
   8   2   0     7090.56     6647.34    316.24 o 
   9   2   0     2001.09     1870.04    275.91 o 
  10   2   0      815.15      837.93    324.85 o 
  11   2   0       82.98      111.01    162.40 o 
  12   2   0       71.79      416.25    211.21 o 
  13   2   0      317.89      373.02    241.13 o 
   1   3   0     7835.98     7679.21    229.77 o 
   2   3   0     6609.87     6919.19    188.09 o 
   3   3   0    15867.40    17241.49    448.70 o 
   4   3   0    21240.53    21469.06    400.14 o 
   5   3   0        7.74       31.49     45.78 o 
   6   3   0     3343.50     3839.47    156.50 o 
   7   3   0      572.81      587.64     71.00 o 
   8   3   0     3079.71     2956.80    181.72 o 
   9   3   0     3749.27     3427.88    496.80 o 
  10   3   0     3389.24     4038.96    400.28 o 
  11   3   0     5075.24     5063.01    461.89 o 
  12   3   0    12201.37    12852.97   1223.64 o 
  13   3   0     6216.61     6091.58    619.18 o 
   0   4   0     4716.02     5290.30    290.28 o 
   1   4   0     7677.09     7332.96    324.68 o 
   2   4   0      296.98      147.26     46.42 o 
   3   4   0    67778.88    66895.17   1258.40 o 
   4   4   0    71994.15    69000.34   1411.21 o 
   5   4   0     3499.97     2984.21    116.92 o 
   6   4   0      353.52      318.11     62.27 o 
   7   4   0      612.74      500.48    101.76 o 
   8   4   0       93.53       76.05     82.72 o 
   9   4   0      384.90      282.97    128.86 o 
  10   4   0     2371.13     2721.43    324.92 o 
  11   4   0      557.99      290.35    183.53 o 
  12   4   0      210.59      418.23    225.11 o 
  13   4   0       81.39      121.62    261.23 o 
   1   5   0     6429.80     6297.84    209.92 o 
   2   5   0     1036.75     1186.66     77.10 o 
   3   5   0     9200.96     9200.52    223.51 o 
   4   5   0     1315.57     1328.50    115.24 o 
   5   5   0     1397.90      608.34    324.65 o 
   6   5   0      525.44      550.05     63.00 o 
   7   5   0      750.92      881.28    113.39 o 
   8   5   0      688.86      695.44    118.14 o 
   9   5   0      254.79      398.70    110.80 o 
  10   5   0     2590.93     2064.33    409.55 o 
  11   5   0     3800.42     3258.50    377.59 o 
  12   5   0     2357.39     1905.58    361.40 o 
  13   5   0       84.52      316.32    248.73 o 
   0   6   0    13845.99    14342.63    324.92 o 
   1   6   0     3633.89     3370.50    196.59 o 
   2   6   0    62934.38    64907.24    931.45 o 
   3   6   0     6860.56     6517.61    229.47 o 
   4   6   0      566.46      666.98    115.19 o 
   5   6   0       54.48       94.67    141.04 o 
   6   6   0     1290.91     1350.89    104.22 o 
   7   6   0     2146.28     2113.26    175.01 o 
   8   6   0      377.28      432.40    107.69 o 
   9   6   0      439.46      375.80    109.49 o 
  10   6   0      426.58      384.43    342.86 o 
  11   6   0        3.75      194.10    180.49 o 
  12   6   0      125.88      279.16    208.85 o 
  13   6   0        0.04      -77.86    286.31 o 
   1   7   0    19852.67    19715.99    520.19 o 
   2   7   0    16742.37    17088.85    290.09 o 
   3   7   0     2052.63     2115.62     95.87 o 
   4   7   0       50.91      158.03     46.79 o 
   5   7   0     5755.21     5609.38    254.15 o 
   6   7   0     3977.05     3640.93    212.38 o 
   7   7   0     2263.78     2309.26    184.64 o 
   8   7   0     3757.24     3967.43    228.19 o 
   9   7   0     1551.50     1290.81    201.57 o 
  10   7   0     2309.79     2291.76    298.80 o 
  11   7   0     3235.08     3242.48    435.45 o 
  12   7   0     7851.55     7727.17   1498.94 o 
  13   7   0     5488.79     5743.35    533.98 o 
   0   8   0   263490.88   273664.06   4859.01 o 
   1   8   0     2839.51     3074.95    175.20 o 
   2   8   0    80867.14    83915.05   1196.61 o 
   3   8   0   128068.16   123434.32   1743.42 o 
   4   8   0    20239.70    18381.67    339.57 o 
   5   8   0     2709.39     2127.21    117.13 o 
   6   8   0     3881.81     4029.50    227.56 o 
   7   8   0        9.46      128.05     97.85 o 
   8   8   0      510.47      341.06    126.21 o 
   9   8   0     1626.32     1681.67    195.33 o 
  10   8   0      517.06      458.28    221.46 o 
  11   8   0      814.08      952.86    240.15 o 
  12   8   0       50.69      189.16    195.20 o 
  13   8   0      142.77      878.72    443.40 o 
   1   9   0     2431.77     2302.95    135.13 o 
   2   9   0      290.15      439.57     60.99 o 
   3   9   0    15085.45    14871.88    277.61 o 
   4   9   0    25543.35    24846.76    436.19 o 
   5   9   0      736.81      624.62     69.01 o 
   6   9   0     1869.19     1949.11    165.00 o 
   7   9   0     2896.82     2760.44    206.17 o 
   8   9   0    30490.89    30862.73    676.39 o 
   9   9   0     8537.83     8923.05    327.75 o 
  10   9   0      165.95      115.43    138.92 o 
  11   9   0     6814.43     7027.05    958.65 o 
  12   9   0    11770.60    10699.29   1047.17 o 
  13   9   0     4944.38     4674.41    753.93 o 
   0  10   0   401193.38   415657.81   7355.52 o 
   1  10   0   119126.62   119347.59   1886.31 o 
   2  10   0      903.07      958.82     86.39 o 
   3  10   0     1304.84     1317.40     73.78 o 
   4  10   0    14794.20    14106.41    261.92 o 
   5  10   0     2601.09     2216.81    114.84 o 
   6  10   0       41.05       59.15     76.39 o 
   7  10   0     7391.31     7442.91    614.00 o 
   8  10   0    17915.65    17775.00    473.37 o 
   9  10   0     9990.82    10298.54    360.61 o 
  10  10   0       13.43       71.14    119.37 o 
  11  10   0       71.31       24.10    304.05 o 
  12  10   0      158.51      530.42    361.74 o 
  13  10   0      141.30     -399.94    274.10 o 
   1  11   0     1191.30     1148.46     83.69 o 
   2  11   0     3681.98     4009.99    164.29 o 
   3  11   0      116.10      122.82     60.92 o 
   4  11   0      372.17      376.48     56.13 o 
   5  11   0     4841.17     4963.90    170.70 o 
   6  11   0      735.96      565.72    137.29 o 
   7  11   0    15569.68    14972.58    409.55 o 
   8  11   0    17940.98    17527.33    472.84 o 
   9  11   0    23924.15    24439.91    598.40 o 
  10  11   0     3722.54     3789.11    256.65 o 
  11  11   0      202.65      437.71    305.40 o 
  12  11   0     3444.00     3355.87    625.99 o 
  13  11   0     1011.87     1042.22    456.78 o 
   0  12   0   361718.69   350417.22   7614.69 o 
   1  12   0   100541.70    96382.85   1783.84 o 
   2  12   0    11628.25    10606.57    281.79 o 
   3  12   0     3113.47     3058.90    138.05 o 
   4  12   0    13416.75    13567.31    263.47 o 
   5  12   0      143.46      147.42     56.73 o 
   6  12   0     4314.74     4011.65    271.29 o 
   7  12   0    13608.47    13547.14    391.22 o 
   8  12   0     8331.38     9017.19    336.69 o 
   9  12   0     1938.55     1947.48    258.79 o 
  10  12   0       99.06      -37.02    139.00 o 
  11  12   0      139.94      224.13    289.69 o 
  12  12   0      389.20      260.33    331.42 o 
  13  12   0     1286.89     2380.10    596.87 o 
   1  13   0      428.46      596.16    103.36 o 
   2  13   0    13324.19    12925.81    386.44 o 
   3  13   0     4988.67     4560.96    162.55 o 
   4  13   0     6615.63     6373.73    168.22 o 
   5  13   0      781.13      805.63     79.57 o 
   6  13   0        4.28       11.96     81.93 o 
   7  13   0    19783.46    19864.08    436.54 o 
   8  13   0    23483.31    23870.45    581.72 o 
   9  13   0     5909.42     5245.72    354.42 o 
  10  13   0      352.81       15.14    145.99 o 
  11  13   0     3894.43     3641.62    616.04 o 
  12  13   0     7842.45     8506.97    954.50 o 
   0  14   0     2498.78     2530.85    189.68 o 
   1  14   0    16049.27    15642.49    328.92 o 
   2  14   0     2792.92     3296.76    179.77 o 
   3  14   0    55156.55    52561.63    935.02 o 
   4  14   0    43998.54    43541.17    722.51 o 
   5  14   0    10994.84    10471.85    258.49 o 
   6  14   0       77.76       74.30    113.31 o 
   7  14   0     1621.71     1597.35    174.32 o 
   8  14   0      621.83      361.63    160.98 o 
   9  14   0      658.61      191.17    150.51 o 
  10  14   0      384.57      339.98    221.68 o 
  11  14   0      728.12     -142.44    266.67 o 
  12  14   0       86.74       24.32    306.71 o 
   1  15   0     1264.05     1372.38     96.72 o 
   2  15   0     2415.60     2353.80    120.40 o 
   3  15   0    12219.91    11831.17    381.35 o 
   4  15   0    11651.79    12133.08    366.00 o 
   5  15   0     3896.33     4129.09    270.67 o 
   6  15   0      253.87      138.14     97.81 o 
   7  15   0     1677.52     1643.38    275.39 o 
   8  15   0       38.12      -58.05    159.76 o 
   9  15   0      392.69      322.77    162.47 o 
  10  15   0     3368.48     3724.71    769.95 o 
  11  15   0     8773.01     8734.08    650.84 o 
  12  15   0     4517.49     4534.76    757.90 o 
   0  16   0    24409.55    26070.07    739.10 o 
   1  16   0     3926.32     4175.70    157.88 o 
   2  16   0     2611.79     2908.89    134.99 o 
   3  16   0     6095.64     5708.94    279.18 o 
   4  16   0    22431.28    23317.04    552.94 o 
   5  16   0     3495.61     3525.44    273.24 o 
   6  16   0     1106.79      954.70    181.37 o 
   7  16   0       24.70      -96.43    123.68 o 
   8  16   0       63.11     -122.79    151.84 o 
   9  16   0      286.12      368.50    172.44 o 
  10  16   0      757.60      387.96    252.72 o 
  11  16   0      508.76      465.30    263.49 o 
  12  16   0      308.02      105.58    344.55 o 
   1  17   0     3514.88     3707.61    170.14 o 
   2  17   0      770.49      862.18    124.42 o 
   3  17   0        3.59       -5.45     71.48 o 
   4  17   0      213.30       50.07    117.06 o 
   5  17   0     1691.10     1916.61    351.77 o 
   6  17   0     1818.19     1879.13    347.56 o 
   7  17   0      319.16      231.00    147.75 o 
   8  17   0       23.02        6.93    132.50 o 
   9  17   0      691.86      722.51    185.41 o 
  10  17   0     1771.14     1914.86    343.98 o 
  11  17   0      503.23      624.68    288.47 o 
  12  17   0      190.90      197.55    379.93 o 
   0  18   0     1835.42     1587.59    180.37 o 
   1  18   0    10679.53    10363.78    283.59 o 
   2  18   0    10353.29    10358.11    258.78 o 
   3  18   0     8624.09     9193.03    432.08 o 
   4  18   0    12485.33    12035.77    499.25 o 
   5  18   0     5082.90     6169.89    628.57 o 
   6  18   0     5559.11     5568.49    361.13 o 
   7  18   0     1086.80     1103.05    413.47 o 
   8  18   0      244.31      255.76    160.71 o 
   9  18   0       55.03       71.16    204.46 o 
  10  18   0      203.62      -18.81    206.72 o 
  11  18   0      645.08      891.30    303.32 o 
  12  18   0      313.78      106.36    360.79 o 
   1  19   0     1222.43     1450.39    122.21 o 
   2  19   0     1895.71     1798.92    191.75 o 
   3  19   0     3796.83     3440.01    293.96 o 
   4  19   0     3796.19     3989.42    319.10 o 
   5  19   0      873.34     1187.24    199.05 o 
   6  19   0     6337.95     6543.76    399.21 o 
   7  19   0     2592.17     2945.76    287.51 o 
   8  19   0     2016.07     1587.70    238.83 o 
   9  19   0      462.91      337.52    239.27 o 
  10  19   0      249.15       99.23    223.11 o 
  11  19   0     1816.12     1659.59    357.97 o 
   0  20   0     1587.80     1319.26    248.40 o 
   1  20   0     4606.85     5021.30    425.66 o 
   2  20   0     1431.79     1213.66    175.56 o 
   3  20   0    24421.55    25944.62    826.28 o 
   4  20   0    15791.44    15530.29    603.98 o 
   5  20   0     7404.15     7229.36    404.26 o 
   6  20   0     2164.82     2225.78    251.95 o 
   7  20   0      162.07      239.13    166.86 o 
   8  20   0      210.37      140.68    337.88 o 
   9  20   0       14.23      284.25    247.88 o 
  10  20   0       18.89      342.08    524.43 o 
  11  20   0      542.63      593.12    285.72 o 
   1  21   0      848.69     1082.31    163.52 o 
   2  21   0     1798.91     1950.21    246.60 o 
   3  21   0     3027.27     2819.85    281.87 o 
   4  21   0     7084.88     7145.51    333.22 o 
   5  21   0     9270.82     8989.75    453.83 o 
   6  21   0     1496.10     1371.84    352.17 o 
   7  21   0     5307.63     5128.71    799.44 o 
   8  21   0     8358.92     8577.80    631.13 o 
   9  21   0    10141.45    11629.50    708.89 o 
  10  21   0     1387.62     1238.04    330.78 o 
  11  21   0     2983.14     2263.94    421.58 o 
   0  22   0    55204.92    55267.78   1434.94 o 
   1  22   0    38084.41    38339.63    917.85 o 
   2  22   0     6095.50     6454.37    340.77 o 
   3  22   0     1118.83      964.70    363.99 o 
   4  22   0     9323.88     9611.33    829.42 o 
   5  22   0      340.49      555.21    263.39 o 
   6  22   0     2324.29     2153.40    485.94 o 
   7  22   0     2567.04     2609.30    365.43 o 
   8  22   0     6985.64     6458.71    825.02 o 
   9  22   0     3569.63     2761.74    452.49 o 
  10  22   0        3.63      -68.03    226.41 o 
  11  22   0        0.85     -282.24    246.11 o 
   1  23   0      825.12      993.41    178.17 o 
   2  23   0       94.36       17.38    216.13 o 
   3  23   0      217.84      103.48    142.21 o 
   4  23   0     3630.18     3974.82    300.97 o 
   5  23   0      141.03       34.48    171.61 o 
   6  23   0     2221.84     2088.48    399.50 o 
   7  23   0     3223.08     2670.40    377.04 o 
   8  23   0    12324.92    11746.84    712.67 o 
   9  23   0     9258.62     9427.98    714.44 o 
  10  23   0     2176.78     2514.73    533.30 o 
   0  24   0    20075.34    18926.24   1121.49 o 
   1  24   0    20879.50    21066.71    827.56 o 
   2  24   0    10388.25    10606.17    432.75 o 
   3  24   0      997.64      899.19    187.43 o 
   4  24   0     7936.04     7566.14    394.22 o 
   5  24   0     1601.80     1443.89    272.66 o 
   6  24   0      112.78      375.53    217.58 o 
   7  24   0     3602.94     3120.00    414.19 o 
   8  24   0     7688.30     8036.58   1293.63 o 
   9  24   0     2622.24     2500.35    857.34 o 
  10  24   0      859.83      642.82    307.70 o 
   1  25   0       68.19      625.70    234.81 o 
   2  25   0       20.88      199.85    133.37 o 
   3  25   0      593.98      635.28    172.85 o 
   4  25   0     1903.36     1911.44    235.95 o 
   5  25   0     1368.93     1601.18    299.44 o 
   6  25   0      102.21       84.26    249.40 o 
   7  25   0     1435.45     1179.22    372.02 o 
   8  25   0     2640.55     2380.24    402.34 o 
   9  25   0      634.73      837.31    522.21 o 
  10  25   0      511.95      226.90    294.39 o 
   0  26   0     1017.04     1278.36    413.96 o 
   1  26   0      306.18      431.65    222.96 o 
   2  26   0     6091.52     5610.94    471.97 o 
   3  26   0     5163.55     5541.07    380.32 o 
   4  26   0    10191.01    10697.90    729.17 o 
   5  26   0     3084.68     2753.00    361.08 o 
   6  26   0        2.89      214.47    274.10 o 
   7  26   0      357.09      325.44    308.31 o 
   8  26   0       34.89      242.12    256.74 o 
   9  26   0      343.54      468.20    286.45 o 
   1  27   0       18.96     -374.57    187.28 o 
   2  27   0      214.39       98.68    208.43 o 
   3  27   0     2379.40     2245.66    350.89 o 
   4  27   0     2836.46     2580.97    358.39 o 
   5  27   0     2149.19     1587.80    344.30 o 
   6  27   0        0.33       -2.68    219.15 o 
   7  27   0      341.61      464.15    261.48 o 
   8  27   0      117.42       71.77    237.40 o 
   9  27   0      495.86      280.24    297.82 o 
   0  28   0      116.06      128.94    310.75 o 
   1  28   0       70.75      494.39    242.07 o 
   2  28   0      662.62      894.21    267.81 o 
   3  28   0       15.14      143.04    225.01 o 
   4  28   0       55.61      502.77    397.47 o 
   5  28   0      171.55      -15.94    222.66 o 
   6  28   0       83.66      274.76    241.42 o 
   7  28   0      133.24      209.36    248.88 o 
   8  28   0        0.67      177.66    249.23 o 
   9  28   0      302.50      -43.15    248.04 o 
   1  29   0      201.40     -267.89    186.18 o 
   2  29   0     1565.08     1390.76    342.34 o 
   3  29   0        1.83      243.32    254.58 o 
   4  29   0     1207.43     1800.91    505.65 o 
   5  29   0     2140.76     2764.95    387.78 o 
   6  29   0     2109.12     1817.62    340.91 o 
   7  29   0      277.31      549.04    286.99 o 
   8  29   0      100.22       36.12    235.08 o 
   0  30   0     1758.91     1621.96    494.29 o 
   1  30   0      786.29      332.07    239.45 o 
   2  30   0     5570.08     5594.25    644.96 o 
   3  30   0    13551.70    13312.43    731.78 o 
   4  30   0     7469.02     7217.27    906.63 o 
   5  30   0     4780.86     4286.44    734.32 o 
   6  30   0     3123.49     2943.88    424.25 o 
   7  30   0      262.01       82.99    243.65 o 
   8  30   0       12.82     -191.94    331.14 o 
   1  31   0      373.84      765.63    299.21 o 
   2  31   0      334.42      450.24    280.66 o 
   3  31   0     1074.64      851.35    305.46 o 
   4  31   0     1594.03     1852.02    548.78 o 
   5  31   0     2539.46     3341.71    666.22 o 
   6  31   0     1958.09     1047.87    516.63 o 
   7  31   0      333.98      186.57    254.07 o 
   0  32   0     4473.10     3632.46    634.15 o 
   1  32   0     1014.31      893.05    478.84 o 
   2  32   0       51.62       -5.95    296.17 o 
   3  32   0       17.90     -216.82    352.44 o 
   4  32   0     5363.18     4644.29    792.00 o 
   5  32   0     3898.65     3322.27    695.06 o 
   6  32   0      829.16      231.46    452.81 o 
   1  33   0      126.66      406.20    282.66 o 
   2  33   0       36.77      206.35    266.29 o 
   3  33   0       44.26       84.19    422.27 o 
   4  33   0      654.80      701.10    487.33 o 
   5  33   0     1165.98      566.97    502.20 o 
   6  33   0      125.74      828.63    484.62 o 
   0  34   0    19571.10    19779.13   1339.64 o 
   1  34   0    12676.41    14263.99   1270.81 o 
   2  34   0     3331.20     3545.67   1006.82 o 
   3  34   0        0.15     -271.97    352.99 o 
   4  34   0      538.93      669.49    493.90 o 
   5  34   0       21.91     -184.49    420.89 o 
   1  35   0      445.06       88.86    269.56 o 
   2  35   0      538.81      328.42    409.35 o 
   3  35   0      130.39      902.62    463.22 o 
   4  35   0      405.38      536.61    485.63 o 
   0  36   0     1364.85     1897.08    581.20 o 
   1  36   0      643.75      354.27    326.62 o 
   2  36   0       28.72      -54.47    303.29 o 
   3  36   0       38.58        5.60    413.88 o 
   1  37   0      260.49      179.25    334.96 o 
 -13   1   1        9.24     -117.87    295.32 o 
 -12   1   1      479.94      -22.85    194.07 o 
 -11   1   1      126.66       86.05    161.57 o 
 -10   1   1       45.20     -138.93    132.19 o 
  -9   1   1     2093.79     2046.72    275.97 o 
  -8   1   1      919.36     1061.56    146.13 o 
  -7   1   1       97.13      112.48     52.38 o 
  -6   1   1      591.79      549.85     56.07 o 
  -5   1   1     6492.21     5752.50    202.51 o 
  -4   1   1        9.47       29.98     33.08 o 
  -3   1   1      344.95      688.34     69.11 o 
  -2   1   1    10493.88     9099.56    183.51 o 
   1   1   1    79627.48    72978.00   1608.60 o 
   2   1   1     5157.26     4256.13    136.58 o 
   3   1   1      557.54      800.60     75.86 o 
   4   1   1    11865.03    14972.13    562.54 o 
   5   1   1     8730.33    10479.65    260.67 o 
   6   1   1     4141.83     4025.87    168.37 o 
   7   1   1     4480.70     3894.43    188.84 o 
   8   1   1     7627.45     7990.10    332.08 o 
   9   1   1     7721.46     7497.18    506.10 o 
  10   1   1     4629.57     3524.74    369.47 o 
  11   1   1       49.70       86.10    167.79 o 
  12   1   1      651.93      568.08    243.61 o 
  13   1   1      339.12     -143.95    200.37 o 
 -13   2   1        1.30      394.17    224.58 o 
 -12   2   1        0.45     -187.59    179.23 o 
 -11   2   1     1323.20      338.71    346.55 o 
 -10   2   1     4776.97     4251.33    784.23 o 
  -9   2   1     5808.75     6472.06    463.06 o 
  -8   2   1    30037.67    29210.66    722.35 o 
  -7   2   1    14026.91    14055.70    368.28 o 
  -6   2   1     3774.43     3333.42    138.59 o 
  -5   2   1     9256.30     9057.66    174.12 o 
  -4   2   1     1765.04     1661.48    110.02 o 
  -3   2   1      285.48      364.84     76.66 o 
  -2   2   1    61450.17    64394.57   1180.05 o 
  -1   2   1    82915.49    85487.56   2663.66 o 
   1   2   1    20646.37    21412.22    420.26 o 
   2   2   1    15591.73    16168.71    342.32 o 
   3   2   1     2595.67     2764.34    127.20 o 
   4   2   1     2944.73     3078.89    164.63 o 
   5   2   1       29.81       90.84     55.16 o 
   6   2   1     1020.47     1182.05    119.76 o 
   7   2   1      281.21      258.57     78.45 o 
   8   2   1     1649.95     1634.80    150.41 o 
   9   2   1      492.39      567.74    192.95 o 
  10   2   1      257.57      171.74    163.50 o 
  11   2   1      249.05      100.09    177.73 o 
  12   2   1      389.23      417.99    239.61 o 
  13   2   1     1368.08     1242.45    309.93 o 
 -13   3   1     8341.67     6840.76    584.50 o 
 -12   3   1     4786.34     4539.26    456.49 o 
 -11   3   1      846.87      482.34    207.68 o 
 -10   3   1     1389.86     1129.63    768.73 o 
  -9   3   1     1397.62     1619.91    535.56 o 
  -8   3   1     5423.20     5534.91    324.68 o 
  -7   3   1       92.16       83.36     63.80 o 
  -6   3   1        8.23       83.07     38.38 o 
  -5   3   1     5148.08     4771.41    192.83 o 
  -4   3   1     4297.07     4430.38    298.56 o 
  -3   3   1     1460.53     1976.13    112.70 o 
  -2   3   1    14635.73    16088.45    341.37 o 
  -1   3   1    43591.40    45343.13   1035.38 o 
   0   3   1     8144.91    10672.62    396.34 o 
   1   3   1     6148.81     7523.92    153.34 o 
   2   3   1    42699.82    46512.91    762.50 o 
   3   3   1    31697.99    33607.42    665.96 o 
   4   3   1    42382.23    41565.33    993.94 o 
   5   3   1    13106.95    13193.95    305.61 o 
   6   3   1      812.95     1083.53    183.84 o 
   7   3   1     4215.36     4188.63    166.54 o 
   8   3   1    26141.08    26760.41    587.40 o 
   9   3   1    25262.13    25247.04   2241.63 o 
  10   3   1     6490.44     6918.25    707.72 o 
  11   3   1       41.42     -100.24    170.77 o 
  12   3   1      966.51      959.19    271.99 o 
  13   3   1     3114.95     3242.84    437.24 o 
 -13   4   1     4603.41     4909.33    497.01 o 
 -12   4   1     7511.44     6891.23   1382.41 o 
 -11   4   1      101.61       10.35    168.66 o 
 -10   4   1     3368.77     3184.59    345.43 o 
  -9   4   1     6450.82     5515.64    426.86 o 
  -8   4   1    13159.47    13555.49    369.48 o 
  -7   4   1     5117.90     5094.93    264.17 o 
  -6   4   1     6188.00     6476.23    260.09 o 
  -5   4   1    36163.95    36324.65    773.07 o 
  -4   4   1    21461.65    21072.55    473.98 o 
  -3   4   1     7068.66     6569.70    203.17 o 
  -2   4   1    22755.99    23458.27    418.10 o 
  -1   4   1     8240.16     7482.28    332.83 o 
   0   4   1      135.61       93.79     36.56 o 
   1   4   1    60531.17    59612.24    941.42 o 
   2   4   1      129.80      176.83     47.94 o 
   3   4   1     9690.79     9511.77    303.93 o 
   4   4   1     6530.71     6534.41    235.17 o 
   5   4   1     6215.93     6579.29    358.47 o 
   6   4   1      441.47      527.54     69.53 o 
   7   4   1        0.71      -65.61     56.67 o 
   8   4   1      404.08      430.58    104.25 o 
   9   4   1     2640.77     2676.10    238.91 o 
  10   4   1      452.20      248.39    182.94 o 
  11   4   1        0.94      -42.53    164.30 o 
  12   4   1     2801.92     2564.33    377.21 o 
  13   4   1     8595.38     8526.78   1668.78 o 
 -13   5   1    22875.50    25749.14   1820.89 o 
 -12   5   1    10713.13    10054.39    679.75 o 
 -11   5   1     1058.50      734.63    221.13 o 
 -10   5   1     1741.97     1607.75    389.97 o 
  -9   5   1     2392.55     2792.51    194.73 o 
  -8   5   1     1262.67     1253.99    135.53 o 
  -7   5   1     1047.80     1030.66    116.75 o 
  -6   5   1     1229.51     1212.18    133.90 o 
  -5   5   1      850.19      261.62    246.92 o 
  -4   5   1     7795.15     7374.63    235.96 o 
  -3   5   1     9575.77     9673.68    231.29 o 
  -2   5   1     7383.98     7951.57    382.01 o 
  -1   5   1     8175.56     8738.92    210.39 o 
   0   5   1       13.03      -64.18     40.47 o 
   1   5   1    24067.09    23485.62    469.43 o 
   2   5   1    68701.40    72159.23   1151.35 o 
   3   5   1    11979.82    13057.50    276.94 o 
   4   5   1    41409.39    42306.93    845.44 o 
   5   5   1   163628.75   161484.39   2553.43 o 
   6   5   1    16880.47    15311.32    328.11 o 
   7   5   1        9.67       14.87     84.83 o 
   8   5   1     1539.51     1742.26    205.39 o 
   9   5   1     5744.58     5645.87    272.30 o 
  10   5   1      584.74      908.56    229.16 o 
  11   5   1     6919.94     6654.99    526.78 o 
  12   5   1    12047.48    13718.18    712.14 o 
  13   5   1    15485.33    17486.59    846.87 o 
 -13   6   1     9823.09    11137.21    747.29 o 
 -12   6   1    11557.07    12325.20    821.45 o 
 -11   6   1     1646.26     1787.89    289.92 o 
 -10   6   1       33.81      -19.30    150.57 o 
  -9   6   1      919.03      894.55    137.21 o 
  -8   6   1     9053.89     8873.01    303.96 o 
  -7   6   1      541.94      780.87    111.79 o 
  -6   6   1    10287.89    10729.77    332.88 o 
  -5   6   1    84679.86    82094.03   2706.33 o 
  -4   6   1    74502.70    70354.79   1349.36 o 
  -3   6   1    41197.48    41233.19    713.87 o 
  -2   6   1    40278.67    40600.44    791.07 o 
  -1   6   1    29354.38    29383.47    580.32 o 
   0   6   1    30627.73    29439.13    509.85 o 
   1   6   1     1125.83     1414.37     92.33 o 
   2   6   1    16927.96    16848.90    268.32 o 
   3   6   1       11.88       91.29     44.43 o 
   4   6   1    16702.27    17184.55    359.79 o 
   5   6   1     6300.22     6959.47    264.79 o 
   6   6   1      791.12      914.75     89.51 o 
   7   6   1     2453.47     2649.42    200.61 o 
   8   6   1     5043.03     5141.04    260.26 o 
   9   6   1      483.08      397.49    113.82 o 
  10   6   1      420.70      147.27    158.34 o 
  11   6   1      845.54      792.19    253.33 o 
  12   6   1     7783.23     7633.06    592.16 o 
  13   6   1    11823.56    11619.94    725.88 o 
 -13   7   1    10385.21    10227.48   1063.77 o 
 -12   7   1    10644.94    11587.29   1026.80 o 
 -11   7   1      617.51      560.70    203.89 o 
 -10   7   1      444.44      370.31    193.06 o 
  -9   7   1     4782.96     5242.26    306.27 o 
  -8   7   1     8096.88     7833.81    302.40 o 
  -7   7   1     1618.80     1637.97    173.67 o 
  -6   7   1      153.66       93.54    116.86 o 
  -5   7   1       57.12       98.77     94.25 o 
  -4   7   1      375.31      281.11    120.56 o 
  -3   7   1     3712.21     3790.84    117.18 o 
  -2   7   1     4274.97     3797.94    143.10 o 
  -1   7   1      541.40      694.29     83.50 o 
   0   7   1    42986.29    42561.75    634.15 o 
   1   7   1    22088.48    22558.78    469.51 o 
   2   7   1     3955.61     3726.21    188.53 o 
   3   7   1     9119.65     8803.46    194.74 o 
   4   7   1    33245.31    31291.03    548.09 o 
   5   7   1    43289.04    44821.67    720.40 o 
   6   7   1    15148.29    14149.28    330.79 o 
   7   7   1      609.02      658.27    125.10 o 
   8   7   1    13855.96    14575.91    414.65 o 
   9   7   1     5276.55     5001.21    269.91 o 
  10   7   1     2677.33     2605.06    319.34 o 
  11   7   1     5545.84     4787.38    452.75 o 
  12   7   1     6726.38     6941.08   1006.03 o 
  13   7   1     7843.53     7014.92    599.15 o 
 -13   8   1      627.24     1071.31    466.97 o 
 -12   8   1     1235.40      727.76    247.41 o 
 -11   8   1       13.86     -213.79    187.72 o 
 -10   8   1     8752.46     9355.03    537.78 o 
  -9   8   1     7221.28     7071.74    300.37 o 
  -8   8   1    14578.76    14605.51    457.57 o 
  -7   8   1    13550.02    13686.09    463.72 o 
  -6   8   1       26.40     -122.29     91.55 o 
  -5   8   1     6752.75     7326.76    345.53 o 
  -4   8   1       48.90      130.53     56.89 o 
  -3   8   1      467.16      436.20     59.10 o 
  -2   8   1    28317.57    31439.27    656.61 o 
  -1   8   1    67913.61    66678.54   1250.85 o 
   0   8   1     1140.56     1206.12    100.16 o 
   1   8   1    85099.57    86027.85   1579.03 o 
   2   8   1    11134.01    11837.83    229.83 o 
   3   8   1       55.93       83.50     47.01 o 
   4   8   1       71.31      114.51     55.80 o 
   5   8   1      878.48     1014.55     88.48 o 
   6   8   1      978.68      848.02     90.42 o 
   7   8   1      163.86      230.81    130.38 o 
   8   8   1     1942.90     1866.45    173.47 o 
   9   8   1     1628.72     1551.77    163.96 o 
  10   8   1      435.72      290.97    180.42 o 
  11   8   1      502.42      481.70    244.66 o 
  12   8   1     1266.74     1537.01    324.36 o 
  13   8   1     3836.85     3361.43    653.82 o 
 -13   9   1      723.94      876.89    420.02 o 
 -12   9   1      409.56      390.88    349.96 o 
 -11   9   1        8.83      144.40    213.93 o 
 -10   9   1     5938.95     6143.94    375.11 o 
  -9   9   1      428.04      518.18    170.10 o 
  -8   9   1      166.71      -81.61    107.24 o 
  -7   9   1      430.57      401.29    115.10 o 
  -6   9   1      115.07      251.42    124.35 o 
  -5   9   1      425.03      460.18     82.45 o 
  -4   9   1      310.20      379.90     60.90 o 
  -3   9   1     4039.47     4232.23    120.66 o 
  -2   9   1    51245.63    52988.18   1044.88 o 
  -1   9   1    26336.04    27830.15    583.74 o 
   0   9   1     6226.60     5799.75    148.89 o 
   1   9   1    67848.28    68593.49   1118.48 o 
   2   9   1    40628.66    42185.88    832.77 o 
   3   9   1     3197.35     3239.67    115.00 o 
   4   9   1      685.37      715.01     69.28 o 
   5   9   1     4822.54     4905.81    194.29 o 
   6   9   1      815.09      919.03     89.25 o 
   7   9   1      248.39      146.84    101.45 o 
   8   9   1    18255.40    19050.71    629.72 o 
   9   9   1    30410.35    30871.57    702.56 o 
  10   9   1    17573.57    17901.09    601.41 o 
  11   9   1     2449.36     2627.50    375.11 o 
  12   9   1      464.10      646.34    239.06 o 
  13   9   1      746.40      629.25    419.67 o 
 -13  10   1       36.33     -353.23    301.26 o 
 -12  10   1      605.47      435.24    339.33 o 
 -11  10   1     2619.11     2622.64    544.18 o 
 -10  10   1    10738.67    10942.01    952.92 o 
  -9  10   1    15729.16    15513.22    519.51 o 
  -8  10   1     4486.75     4813.75    260.80 o 
  -7  10   1     1184.80     1237.38    153.52 o 
  -6  10   1     7477.24     7201.73    315.74 o 
  -5  10   1     7885.46     7590.70    216.53 o 
  -4  10   1    27184.55    27348.96    468.69 o 
  -3  10   1    50815.29    50904.80    702.93 o 
  -2  10   1    92589.04    94413.27   2159.64 o 
  -1  10   1    33073.14    33898.96    699.66 o 
   0  10   1       10.23        8.02     75.14 o 
   1  10   1    22682.43    23060.96    495.51 o 
   2  10   1    26433.81    26535.68    565.32 o 
   3  10   1     5758.28     5139.69    140.62 o 
   4  10   1      130.07      132.61     56.48 o 
   5  10   1      622.06      807.27     98.65 o 
   6  10   1      131.90      158.13     66.34 o 
   7  10   1       73.95      -32.61    119.05 o 
   8  10   1      783.00      496.23    126.60 o 
   9  10   1      539.48      615.20    134.76 o 
  10  10   1      183.64      150.37    121.73 o 
  11  10   1       19.46       14.94    180.16 o 
  12  10   1        6.68       33.01    301.40 o 
  13  10   1       44.77      -32.56    328.95 o 
 -13  11   1      243.19      120.45    357.10 o 
 -12  11   1       53.27      341.02    332.30 o 
 -11  11   1      368.83      351.32    301.47 o 
 -10  11   1      503.27      776.93    403.17 o 
  -9  11   1     1883.86     1643.74    322.65 o 
  -8  11   1     2302.43     2364.93    300.68 o 
  -7  11   1       16.52       27.51     95.50 o 
  -6  11   1       20.11      -17.63     97.15 o 
  -5  11   1      629.29      708.51     74.33 o 
  -4  11   1     1031.80     1290.80    155.53 o 
  -3  11   1     4162.84     4447.27    186.18 o 
  -2  11   1      861.15      808.86    152.95 o 
  -1  11   1    10780.48    11385.86    311.53 o 
   0  11   1      308.08      157.94     62.05 o 
   1  11   1     6444.72     6824.98    193.69 o 
   2  11   1     2380.54     2368.59    138.66 o 
   3  11   1      524.30      725.02     70.42 o 
   4  11   1     1438.60     1615.63     94.20 o 
   5  11   1    11040.32    11080.80    267.22 o 
   6  11   1      238.22      155.18     87.43 o 
   7  11   1     1435.56     1521.21    154.60 o 
   8  11   1        5.20     -152.61     84.98 o 
   9  11   1      197.20      140.62    116.84 o 
  10  11   1     2076.78     2120.92    240.18 o 
  11  11   1      657.33      389.52    284.22 o 
  12  11   1      315.38     -135.88    288.32 o 
 -13  12   1      307.70      300.48    328.52 o 
 -12  12   1       65.99      116.07    282.57 o 
 -11  12   1      662.81      689.40    371.22 o 
 -10  12   1       15.93     -196.52    151.17 o 
  -9  12   1     2061.89     1864.50    298.04 o 
  -8  12   1     4114.22     4572.22    259.96 o 
  -7  12   1     2830.10     2994.43    367.39 o 
  -6  12   1      767.61      713.06    147.30 o 
  -5  12   1       26.44       75.26     56.64 o 
  -4  12   1     3057.64     3343.70    114.58 o 
  -3  12   1     3620.33     3629.10    180.30 o 
  -2  12   1    13063.76    12904.09    628.37 o 
  -1  12   1      439.40      464.81    100.35 o 
   0  12   1    38729.77    37038.25    596.18 o 
   1  12   1     3813.45     3243.98    145.34 o 
   2  12   1     4019.90     4201.95    181.27 o 
   3  12   1     9052.39     8988.37    227.78 o 
   4  12   1     5272.09     5401.79    160.92 o 
   5  12   1     2103.91     2365.37    136.77 o 
   6  12   1      525.04      481.60     89.49 o 
   7  12   1        0.13      -71.74     85.54 o 
   8  12   1      151.03      252.99    113.26 o 
   9  12   1       25.54     -217.73    108.87 o 
  10  12   1      153.62      276.62    167.08 o 
  11  12   1      726.72      591.46    348.26 o 
  12  12   1       97.20      -43.31    276.08 o 
 -13  13   1     2256.03     1431.07    493.71 o 
 -12  13   1      940.12      451.41    379.10 o 
 -11  13   1       72.89        2.87    240.31 o 
 -10  13   1      623.92      739.03    239.38 o 
  -9  13   1     2050.39     2003.76    306.29 o 
  -8  13   1     3142.17     3561.86    343.93 o 
  -7  13   1      211.06      145.11     89.77 o 
  -6  13   1        0.43     -169.54    101.61 o 
  -5  13   1     1846.20     2145.57    117.58 o 
  -4  13   1      212.66      270.65     57.20 o 
  -3  13   1      608.68      760.31    102.17 o 
  -2  13   1      159.16      -64.59    103.48 o 
  -1  13   1    18912.93    18069.25    407.24 o 
   0  13   1    12410.03    11949.14    254.86 o 
   1  13   1    23751.60    22053.26    450.19 o 
   2  13   1     1462.16     1305.94    134.47 o 
   3  13   1      153.22      262.42     76.59 o 
   4  13   1     5108.71     5710.23    211.34 o 
   5  13   1     1488.94     1655.42    121.83 o 
   6  13   1     2363.60     2545.20    153.98 o 
   7  13   1    15178.92    15071.03    372.21 o 
   8  13   1    25412.60    25006.24    535.90 o 
   9  13   1    14086.42    13560.01    518.28 o 
  10  13   1     1749.72     1741.31    241.11 o 
  11  13   1      578.19      448.55    326.25 o 
  12  13   1       42.28     -235.22    290.61 o 
 -12  14   1      876.38      877.17    400.90 o 
 -11  14   1      792.39      561.10    320.01 o 
 -10  14   1     2477.17     2682.33    364.16 o 
  -9  14   1     5079.25     5235.06    598.20 o 
  -8  14   1    19200.70    20202.71   1236.38 o 
  -7  14   1    33959.29    33711.74    866.78 o 
  -6  14   1      372.71      281.59     99.46 o 
  -5  14   1      450.70      287.05     62.65 o 
  -4  14   1       13.28        6.94     56.87 o 
  -3  14   1    10232.87     9726.67    288.60 o 
  -1  14   1    66614.26    65362.45    991.11 o 
   0  14   1    32571.13    30011.93    513.51 o 
   1  14   1    36096.79    34451.30    579.94 o 
   2  14   1     6135.96     6323.68    430.14 o 
   3  14   1     2665.00     2762.16    155.69 o 
   4  14   1        1.53     -133.40     66.70 o 
   5  14   1     2071.29     2143.84    143.36 o 
   6  14   1     5947.56     5593.36    382.33 o 
   7  14   1     2161.98     1893.27    149.55 o 
   8  14   1      739.29      904.00    185.27 o 
   9  14   1     1158.56     1127.04    202.93 o 
  10  14   1      175.72       60.88    151.90 o 
  11  14   1      209.09        2.97    280.84 o 
  12  14   1     1485.84     1958.46    530.88 o 
 -12  15   1     7090.06     5674.89    780.80 o 
 -11  15   1     1533.01     1324.80    574.21 o 
 -10  15   1      150.51      161.92    216.42 o 
  -9  15   1     2190.57     2045.64    325.66 o 
  -8  15   1     2732.38     2789.93    394.52 o 
  -7  15   1     2628.99     3054.57    275.09 o 
  -6  15   1      509.22      427.86    194.84 o 
  -5  15   1       78.71      339.17    108.62 o 
  -4  15   1      345.49      379.25    118.48 o 
  -3  15   1     4989.31     5226.80    327.56 o 
  -2  15   1     5054.77     5484.63    390.18 o 
  -1  15   1     1088.98     1115.35     83.29 o 
   0  15   1    38640.34    38367.88    634.95 o 
   1  15   1    22539.07    22561.41    422.20 o 
   2  15   1     3721.30     3845.24    160.68 o 
   3  15   1     9259.33     9058.72    268.00 o 
   4  15   1    23396.92    23394.14    789.36 o 
   5  15   1    15723.86    15845.36    414.30 o 
   6  15   1     1430.81     1331.33    153.30 o 
   7  15   1     4590.31     4350.14    318.01 o 
   8  15   1    16804.30    16628.51    755.42 o 
   9  15   1    12623.33    12594.06    570.79 o 
  10  15   1      982.16      856.38    208.82 o 
  11  15   1     2316.90     2502.82    390.25 o 
  12  15   1     2326.17     3149.74    619.36 o 
 -12  16   1     5304.93     4914.83    747.59 o 
 -11  16   1     4243.29     3755.40    459.87 o 
 -10  16   1       11.86      -66.52    194.36 o 
  -9  16   1     3757.86     3463.85    397.76 o 
  -8  16   1     3777.76     3485.36    386.58 o 
  -7  16   1     4247.03     3828.97    390.13 o 
  -6  16   1     1398.01     1547.67    209.70 o 
  -5  16   1    41421.21    40464.21    808.62 o 
  -4  16   1    55056.16    55183.25   1210.83 o 
  -3  16   1    23797.43    25001.31   1078.05 o 
  -2  16   1     2211.50     2653.79    197.31 o 
  -1  16   1      145.63      129.59     73.92 o 
   0  16   1     4711.23     4380.01    163.02 o 
   1  16   1    10308.48    10883.45    260.14 o 
   2  16   1        6.47       -8.12     60.27 o 
   3  16   1     1247.19     1329.48    177.35 o 
   4  16   1     7443.98     6822.67    257.40 o 
   5  16   1     1754.46     1568.33    202.91 o 
   6  16   1      315.20      123.48    148.74 o 
   7  16   1      778.43     1047.59    292.60 o 
   8  16   1      969.84      655.56    176.94 o 
   9  16   1     1148.69      845.63    200.15 o 
  10  16   1     1574.53     1573.33    249.06 o 
  11  16   1     1198.23      653.20    278.88 o 
  12  16   1     3100.94     3679.26    677.36 o 
 -12  17   1     7439.41     7541.77    933.29 o 
 -11  17   1     2807.13     2714.82    402.27 o 
 -10  17   1     1035.79     1275.63    298.06 o 
  -9  17   1     1457.60     1262.56    288.98 o 
  -8  17   1      383.26      472.88    209.71 o 
  -7  17   1      614.02      510.36    201.97 o 
  -6  17   1     1394.90     1612.09    267.67 o 
  -5  17   1      106.17      251.29    161.57 o 
  -4  17   1     2591.64     2775.62    806.66 o 
  -3  17   1     7627.15     9079.14    405.00 o 
  -2  17   1      120.64      187.23    103.88 o 
  -1  17   1     1441.25     1622.12    127.91 o 
   0  17   1      473.47      492.87     75.72 o 
   1  17   1     2325.62     2525.58    138.38 o 
   2  17   1     2292.05     2509.20    137.82 o 
   3  17   1    18130.79    18148.15    466.47 o 
   4  17   1    22758.68    23020.41    462.43 o 
   5  17   1    21466.69    21965.01    652.75 o 
   6  17   1    11582.08    11739.83    475.25 o 
   7  17   1       75.37      118.86    138.99 o 
   8  17   1     4372.07     4836.62    360.78 o 
   9  17   1     5366.74     5927.61    412.56 o 
  10  17   1      119.42      241.23    171.82 o 
  11  17   1     4945.77     4226.05    964.24 o 
  12  17   1     8189.00     7381.42    936.42 o 
 -12  18   1     4972.71     5157.58    802.94 o 
 -11  18   1     1318.26     1285.03    330.68 o 
 -10  18   1     1325.38     1308.82    307.58 o 
  -9  18   1     2823.91     2837.33    387.77 o 
  -8  18   1     1548.82     1122.43    270.51 o 
  -7  18   1      346.69      272.69    193.71 o 
  -6  18   1     6896.32     6946.89    503.81 o 
  -5  18   1    25350.85    25058.79   1139.74 o 
  -4  18   1    19375.49    20941.35    856.56 o 
  -3  18   1    18519.87    19146.57    651.99 o 
  -2  18   1      129.26      275.96    112.72 o 
  -1  18   1       45.35      -30.90     58.73 o 
   0  18   1     1313.37     1511.79    173.01 o 
   1  18   1    11040.96    10801.61    269.29 o 
   2  18   1     3909.82     4164.52    180.93 o 
   3  18   1     2252.74     2550.44    179.87 o 
   4  18   1      326.68      391.71    150.53 o 
   5  18   1     4917.60     4579.31    262.09 o 
   6  18   1      818.41      727.79    181.82 o 
   7  18   1      122.76      358.23    152.17 o 
   8  18   1      281.67      159.73    186.97 o 
   9  18   1     1152.81     1157.05    263.24 o 
  10  18   1       42.71     -235.78    145.21 o 
  11  18   1      204.12     -223.94    223.29 o 
 -11  19   1     1138.23      727.12    294.41 o 
 -10  19   1      720.01      890.04    275.64 o 
  -9  19   1     2601.48     2615.72    539.50 o 
  -8  19   1     3192.42     3324.80    402.45 o 
  -7  19   1      245.92      396.89    193.92 o 
  -6  19   1      831.51      736.77    233.09 o 
  -5  19   1      636.43      300.14    199.83 o 
  -4  19   1        1.66      220.14    157.64 o 
  -3  19   1      332.35      548.68    159.91 o 
  -2  19   1      237.31      312.78    128.78 o 
  -1  19   1     1455.55     1387.93    114.41 o 
   0  19   1     2386.18     2181.90    146.55 o 
   1  19   1     8192.93     8093.04    251.40 o 
   2  19   1     2495.85     2489.00    148.93 o 
   3  19   1     6366.95     6089.15    803.98 o 
   4  19   1     7665.82     8342.64    430.58 o 
   5  19   1     2092.84     2673.01    260.06 o 
   6  19   1     2545.55     2468.50    265.65 o 
   7  19   1      761.35      506.42    177.67 o 
   8  19   1     4339.40     4596.45    359.01 o 
   9  19   1     7793.59     7453.11    469.55 o 
  10  19   1     4633.16     4615.90    499.91 o 
  11  19   1       20.97     -375.32    220.64 o 
 -11  20   1      532.18      782.84    309.54 o 
 -10  20   1     2763.81     2885.42    414.67 o 
  -9  20   1    10081.95     9769.60    682.84 o 
  -8  20   1     5321.00     5942.44   1633.45 o 
  -7  20   1     5110.17     5371.18    829.54 o 
  -6  20   1     3984.37     4596.60    430.24 o 
  -5  20   1      131.63       -5.77    418.75 o 
  -4  20   1      666.37      494.58    185.00 o 
  -3  20   1     5810.41     5923.08    448.50 o 
  -2  20   1    14657.50    13754.87    459.54 o 
  -1  20   1    24491.49    24117.34    644.29 o 
   0  20   1    15370.14    14989.09    377.06 o 
   1  20   1    13546.06    14053.09    332.70 o 
   2  20   1      810.03      730.65    206.78 o 
   3  20   1     1581.25     1953.76    445.78 o 
   4  20   1      554.23      633.75    155.71 o 
   5  20   1      391.81      104.06    138.00 o 
   6  20   1     1054.60     1130.99    201.63 o 
   7  20   1      290.70      352.27    172.34 o 
   8  20   1      484.46      532.14    302.42 o 
   9  20   1      849.96      958.34    231.53 o 
  10  20   1      291.14      544.81    263.74 o 
  11  20   1      218.18      521.05    336.64 o 
 -11  21   1       10.83      -60.33    248.50 o 
 -10  21   1      427.17      268.57    244.31 o 
  -9  21   1      509.20      322.46    597.06 o 
  -8  21   1      319.84       30.91    261.37 o 
  -7  21   1      194.33      237.48    215.92 o 
  -6  21   1      184.74       60.95    178.43 o 
  -5  21   1      111.10       -8.89    238.42 o 
  -4  21   1      438.65      555.44    175.02 o 
  -3  21   1      955.20     1010.75    201.26 o 
  -2  21   1    13181.71    12790.44    446.66 o 
  -1  21   1     1574.07     1367.01    177.87 o 
   0  21   1     2116.56     1983.33    233.01 o 
   1  21   1    11737.55    12141.21    398.27 o 
   2  21   1     8453.99     8409.06    319.42 o 
   3  21   1     2924.57     2877.31    287.92 o 
   4  21   1     1904.83     1675.94    180.44 o 
   5  21   1      686.88      476.36    263.77 o 
   6  21   1     2888.73     3265.99    301.26 o 
   7  21   1      985.39     1582.87    351.17 o 
   8  21   1     2037.82     2177.46    337.15 o 
   9  21   1     7190.14     7150.91    480.60 o 
  10  21   1     7051.14     6667.29    612.70 o 
  11  21   1     2969.93     2585.91    429.25 o 
 -11  22   1      719.31      488.70    436.52 o 
 -10  22   1     4130.30     3965.44    616.08 o 
  -9  22   1      919.34     1050.16    324.05 o 
  -8  22   1      573.55      844.41    292.89 o 
  -7  22   1      363.88      617.00    251.21 o 
  -6  22   1        1.21      150.82    202.49 o 
  -5  22   1     6399.82     6435.93    490.39 o 
  -4  22   1    10240.75    10656.70    500.65 o 
  -3  22   1    10529.57    10667.50    444.26 o 
  -2  22   1     4599.89     4908.67    308.68 o 
  -1  22   1      185.11      -15.18    120.75 o 
   0  22   1     2030.97     2237.53    207.77 o 
   1  22   1      542.80      440.54    136.73 o 
   2  22   1     5856.02     6089.27    293.56 o 
   3  22   1     5597.00     5403.89    297.62 o 
   4  22   1     2973.02     2811.48    223.57 o 
   5  22   1      336.06      313.65    154.29 o 
   6  22   1     1823.26     1706.51    241.80 o 
   7  22   1      333.36      191.23    169.75 o 
   8  22   1      625.75      916.05    312.73 o 
   9  22   1       32.55      213.41    234.15 o 
  10  22   1        7.81       -1.30    226.67 o 
 -10  23   1       57.61     -295.68    328.54 o 
  -9  23   1      909.82      839.17    286.78 o 
  -8  23   1      446.10       37.30    303.11 o 
  -7  23   1     1461.03     1202.06    292.18 o 
  -6  23   1      753.61      812.08    435.81 o 
  -5  23   1     1576.38     1985.04    965.43 o 
  -4  23   1        0.86     -243.41    121.71 o 
  -3  23   1     1140.96     1479.55    205.68 o 
  -2  23   1      920.41     1098.95    191.39 o 
  -1  23   1      140.57      291.64    173.85 o 
   0  23   1     3590.36     3752.94    394.84 o 
   1  23   1     8973.26     8906.25    394.77 o 
   2  23   1      496.07      461.20    155.98 o 
   3  23   1     7362.78     8030.43    349.82 o 
   4  23   1     2222.64     2507.89    220.81 o 
   5  23   1      401.13      672.14    173.84 o 
   6  23   1     1114.11     1388.47    239.02 o 
   7  23   1     4727.66     4963.89    703.87 o 
   8  23   1     6828.19     7216.05   1117.81 o 
   9  23   1     1221.35      677.22    288.60 o 
  10  23   1      858.22      654.45    308.69 o 
 -10  24   1      591.45      594.93    394.13 o 
  -9  24   1     3708.76     3523.00    452.73 o 
  -8  24   1     8608.51     9701.30    701.54 o 
  -7  24   1    17571.88    16966.50    803.67 o 
  -6  24   1     2916.13     3227.78    380.85 o 
  -5  24   1       56.57      -47.42    156.93 o 
  -4  24   1      760.30      543.24    179.25 o 
  -3  24   1      143.75      109.11    142.53 o 
  -2  24   1    10527.12    11091.54    445.27 o 
  -1  24   1    16159.66    16142.72    533.64 o 
   0  24   1    19389.07    18450.97   1550.98 o 
   1  24   1    21034.72    22114.59    862.83 o 
   2  24   1     3554.78     3709.73    282.61 o 
   3  24   1        1.76      285.49    144.52 o 
   4  24   1      131.06      179.77    121.51 o 
   5  24   1      199.79      207.95    151.41 o 
   6  24   1      309.73      269.95    175.35 o 
   7  24   1     1288.98     1914.04    349.18 o 
   8  24   1        5.07     -194.44    217.48 o 
   9  24   1      227.23      -37.20    255.10 o 
  10  24   1        2.50      -25.26    249.31 o 
 -10  25   1      124.45     -196.50    244.66 o 
  -9  25   1      388.14      271.18    356.54 o 
  -8  25   1     1119.25      960.33    293.22 o 
  -7  25   1       35.75      -94.32    211.74 o 
  -6  25   1       72.13       60.31    328.27 o 
  -5  25   1      402.03      415.91    221.22 o 
  -4  25   1      348.79      277.62    154.52 o 
  -3  25   1      287.46      293.35    155.27 o 
  -2  25   1      237.28      220.06    143.26 o 
  -1  25   1     9491.99    10105.58    594.66 o 
   0  25   1    17431.47    18107.33   1303.12 o 
   1  25   1    13438.34    12556.70    636.23 o 
   2  25   1     9004.40     9170.31    420.02 o 
   3  25   1     1842.25     2014.95    236.87 o 
   4  25   1     3828.83     3728.48    473.82 o 
   5  25   1        2.12      211.17    208.64 o 
   6  25   1       13.76      150.21    206.95 o 
   7  25   1    10232.89     9699.44   1302.86 o 
   8  25   1    18870.88    18736.05   2179.01 o 
   9  25   1     7603.79     7234.32    816.25 o 
  -9  26   1     4137.81     5017.39    552.51 o 
  -8  26   1     7119.77     6936.53    605.98 o 
  -7  26   1     8981.15     8945.71    655.85 o 
  -6  26   1     1016.84     1234.56    289.41 o 
  -5  26   1     6449.14     6332.66    507.96 o 
  -4  26   1    10266.29    10093.22    584.74 o 
  -3  26   1     3579.56     3703.16    301.48 o 
  -2  26   1      618.62      127.75    214.52 o 
  -1  26   1     6538.61     5966.93   1261.88 o 
   0  26   1     8430.98     8366.67    585.15 o 
   1  26   1     6758.69     7071.37    535.21 o 
   2  26   1      859.60      583.45    246.12 o 
   3  26   1     1017.71      817.03    189.58 o 
   4  26   1      633.08      912.07    240.61 o 
   5  26   1     1508.83     1349.08    284.18 o 
   6  26   1      390.16      365.16    237.29 o 
   7  26   1      310.97      223.64    227.54 o 
   8  26   1      219.31      457.50    268.20 o 
   9  26   1       97.19      339.83    258.25 o 
  -9  27   1     1974.12     2525.26    828.87 o 
  -8  27   1     2472.37     1990.83    388.76 o 
  -7  27   1     1521.17     1159.96    309.02 o 
  -6  27   1       19.12      383.53    235.00 o 
  -5  27   1      221.28      455.78    280.79 o 
  -4  27   1     1714.64     1857.38    325.92 o 
  -3  27   1     2597.38     2451.27    357.61 o 
  -2  27   1      262.25       62.95    217.15 o 
  -1  27   1      206.74     -195.85    530.26 o 
   0  27   1     3540.12     4072.82    430.28 o 
   1  27   1     5198.87     5136.79    475.80 o 
   2  27   1       34.61       49.26    209.64 o 
   3  27   1    10158.21     9932.95    654.87 o 
   4  27   1    18981.34    21100.28    860.32 o 
   5  27   1    12632.21    12671.04   1531.60 o 
   6  27   1       17.66     -122.30    205.55 o 
   7  27   1     3303.25     3594.16    615.72 o 
   8  27   1     1828.67     2391.96    628.36 o 
   9  27   1     3238.36     2567.44    430.92 o 
  -9  28   1      405.89      357.57    312.79 o 
  -8  28   1      934.44      820.63    299.96 o 
  -7  28   1     1756.45     1705.05    347.50 o 
  -6  28   1     1877.52     2088.63    344.28 o 
  -5  28   1    15420.66    15426.03   1261.20 o 
  -4  28   1    37086.32    37444.95   1243.75 o 
  -3  28   1    20110.35    18231.04   1638.88 o 
  -2  28   1      245.68      190.61    281.65 o 
  -1  28   1      803.52      894.56    271.49 o 
   0  28   1     3220.76     2774.29    760.91 o 
   1  28   1     1728.28     1651.24    641.29 o 
   2  28   1     1152.08     1300.95    301.76 o 
   3  28   1     2188.85     2669.29    380.68 o 
   4  28   1     2047.27     2392.24    559.66 o 
   5  28   1      139.31       17.29    232.42 o 
   6  28   1       43.20      128.16    212.86 o 
   7  28   1      330.62      410.82    263.80 o 
   8  28   1       88.51      253.64    466.83 o 
  -8  29   1     1842.52     1671.43    380.41 o 
  -7  29   1       41.47      249.18    254.32 o 
  -6  29   1       21.32       61.92    212.88 o 
  -5  29   1      303.67      485.86    367.59 o 
  -4  29   1       90.57     -148.33    329.12 o 
  -3  29   1     3008.80     3048.05    404.68 o 
  -2  29   1     1666.68     1753.11    331.15 o 
  -1  29   1       25.00      343.21    241.48 o 
   0  29   1        1.72      -44.57    207.45 o 
   1  29   1      353.47      377.92    235.37 o 
   2  29   1      116.20       12.15    215.28 o 
   3  29   1     9222.19     8908.00    648.30 o 
   4  29   1    21489.22    20629.05   1372.01 o 
   5  29   1     8481.29     8357.39    966.29 o 
   6  29   1      167.69      441.20    371.97 o 
   7  29   1       88.04     -308.22    202.89 o 
   8  29   1      636.80      827.07    442.72 o 
  -8  30   1     1369.43     1589.62    379.65 o 
  -7  30   1      194.99      431.35    264.08 o 
  -6  30   1      718.26      330.85    286.62 o 
  -5  30   1     2929.72     2206.59    611.19 o 
  -4  30   1     5543.36     5790.54    836.79 o 
  -3  30   1     1473.80     1862.83    385.44 o 
  -2  30   1      189.50      201.77    453.27 o 
  -1  30   1      215.23      175.94    247.94 o 
   0  30   1      123.75     -101.36    226.03 o 
   1  30   1     3357.93     3597.70   1506.41 o 
   2  30   1     3562.77     2676.83    397.70 o 
   3  30   1       36.11     -261.93    226.04 o 
   4  30   1      205.48      352.99    396.19 o 
   5  30   1     1320.50     1103.77    468.00 o 
   6  30   1      363.27      600.48    412.01 o 
   7  30   1      134.86      224.36    254.02 o 
  -7  31   1        9.69      214.59    257.95 o 
  -6  31   1      684.05      617.03    476.79 o 
  -5  31   1       50.72       81.15    354.24 o 
  -4  31   1       34.99        1.88    381.48 o 
  -3  31   1      197.32      -70.62    251.93 o 
  -2  31   1     3971.23     4545.57    604.27 o 
  -1  31   1      962.75      916.06    299.15 o 
   0  31   1      956.43     1052.34    315.25 o 
   1  31   1       13.75      169.78    261.17 o 
   2  31   1      182.64      242.31    265.56 o 
   3  31   1      257.78      255.25    254.26 o 
   4  31   1       74.86     -281.54    369.86 o 
   5  31   1      679.32      387.01    402.89 o 
   6  31   1       33.13      574.43    444.07 o 
   7  31   1     1157.25      799.78    508.98 o 
  -7  32   1     1578.41      405.56    511.33 o 
  -6  32   1      680.13     1471.46    546.07 o 
  -5  32   1     1458.99     1018.21    511.02 o 
  -4  32   1     1375.60     1902.71    560.73 o 
  -3  32   1     2921.52     3349.89    660.27 o 
  -2  32   1     1936.74     1873.86    521.51 o 
  -1  32   1     1620.27     1816.80    361.55 o 
   0  32   1     3168.80     3070.38    436.94 o 
   1  32   1     1572.14      797.52    302.22 o 
   2  32   1     1898.04     1844.23    374.42 o 
   3  32   1     1290.07      562.59    409.46 o 
   4  32   1      544.13     -425.45    349.48 o 
   5  32   1      366.31      237.70    411.83 o 
   6  32   1      220.86      369.73    424.63 o 
  -6  33   1        3.51     -307.80    378.51 o 
  -5  33   1       12.96      344.32    472.85 o 
  -4  33   1     1018.51     1443.30    559.93 o 
  -3  33   1      115.94      311.92    446.65 o 
  -2  33   1      185.16      127.08    270.93 o 
  -1  33   1      435.99      390.16    458.11 o 
   0  33   1      927.89      782.02    319.34 o 
   1  33   1      608.59      443.39    498.63 o 
   2  33   1      884.35      891.30    327.21 o 
   3  33   1     1973.50     1936.67    586.57 o 
   4  33   1     2769.13     3574.37    721.39 o 
   5  33   1      211.71     -329.53    343.41 o 
   6  33   1      369.14      294.61    456.05 o 
  -5  34   1      357.59      488.61    451.44 o 
  -4  34   1     4031.61     2516.74    661.71 o 
  -3  34   1      632.28      750.32    508.80 o 
  -2  34   1      340.15      430.32    618.44 o 
  -1  34   1      350.54      642.03    319.42 o 
   0  34   1      666.10      304.53    531.86 o 
   1  34   1      934.94     1416.12    748.05 o 
   2  34   1       72.67      267.65    414.86 o 
   3  34   1      674.95      822.02    462.15 o 
   4  34   1      156.52      436.84    470.88 o 
   5  34   1        1.64      713.21    539.51 o 
  -4  35   1      183.95      445.53    476.21 o 
  -3  35   1      769.28     1186.01    524.06 o 
  -2  35   1       90.88      225.21    300.64 o 
  -1  35   1     1676.00     2184.05    418.32 o 
   0  35   1     4615.03     4872.63    809.77 o 
   1  35   1     5405.76     4832.09    563.06 o 
   2  35   1     3014.96     2942.89    544.60 o 
   3  35   1      663.57     1016.67    482.42 o 
   4  35   1     3871.63     4975.00    875.20 o 
  -3  36   1      448.94     -247.42    395.21 o 
  -2  36   1     2620.32     2074.15    481.51 o 
  -1  36   1     7774.77     6927.74    651.95 o 
   0  36   1     9089.66     8279.94    718.49 o 
   1  36   1     5089.03     5313.56    592.40 o 
   2  36   1        4.02     -197.97    301.46 o 
   3  36   1      443.17     -333.49    381.79 o 
  -1  37   1      673.95      698.80    347.17 o 
   0  37   1     4571.59     4520.23   1069.89 o 
 -14   0   2     7976.72     9029.05    994.43 o 
 -13   0   2      145.71      151.02    316.40 o 
 -12   0   2     2465.57     2324.89    478.47 o 
 -11   0   2     5275.29     4986.54    634.56 o 
 -10   0   2      910.93      611.75    286.39 o 
  -9   0   2    43390.82    43104.84   1805.07 o 
  -8   0   2   114360.15   115738.20   2704.72 o 
  -7   0   2    72411.98    73542.02   1768.26 o 
  -6   0   2    11599.45    11320.00    390.54 o 
  -5   0   2       11.57       49.07    102.43 o 
  -4   0   2    43927.67    43558.50   1042.38 o 
  -3   0   2     4613.29     3978.62    435.24 o 
  -2   0   2     5901.97     5402.73    287.11 o 
  -1   0   2    74569.41    72285.05   2257.60 o 
   1   0   2     4801.84     3802.89    221.62 o 
   2   0   2     3602.75     5045.95    287.83 o 
   3   0   2      873.63      935.03    109.97 o 
   4   0   2     1836.97     1511.81    149.46 o 
   5   0   2    16527.54    15256.16    650.51 o 
   6   0   2      284.95      441.39    189.90 o 
   7   0   2    27452.88    26991.83   1217.57 o 
   8   0   2    33288.69    31997.79    932.17 o 
   9   0   2    20190.41    22335.16   1156.90 o 
  10   0   2     7559.52     7803.91    777.34 o 
  11   0   2     1012.10      835.38    345.01 o 
  12   0   2     3342.45     2760.16    532.87 o 
  13   0   2       46.12     -116.16    305.91 o 
 -14   1   2      192.80      399.95    304.91 o 
 -13   1   2     1319.01     1159.17    306.36 o 
 -12   1   2     1428.69     1332.39    282.40 o 
 -11   1   2      273.58      403.27    202.35 o 
 -10   1   2      410.35      534.23    193.87 o 
  -9   1   2      548.83      309.39    200.82 o 
  -8   1   2     5896.10     5912.67    294.20 o 
  -7   1   2    15459.86    14796.86    346.55 o 
  -6   1   2     6662.01     6850.92    204.14 o 
  -5   1   2        3.97       33.23     50.82 o 
  -4   1   2    22083.25    21442.00    400.29 o 
  -3   1   2     4610.10     4758.35    172.04 o 
  -2   1   2      376.90      378.41     57.68 o 
  -1   1   2   158329.31   156059.66   4801.26 o 
   0   1   2   266367.47   261250.86   7928.43 o 
   1   1   2   141150.89   144576.73   2582.61 o 
   2   1   2      484.27      631.75     75.19 o 
   3   1   2    50561.22    53591.14   1032.00 o 
   4   1   2    21010.14    20244.15    411.92 o 
   5   1   2    22788.69    21898.77    451.83 o 
   6   1   2     5651.82     5302.49    248.36 o 
   7   1   2    24047.80    23168.69    598.25 o 
   8   1   2    16698.04    16667.97    426.23 o 
   9   1   2    12436.13    13095.09    608.55 o 
  10   1   2     1854.56     1110.92    241.51 o 
  11   1   2       69.03       80.65    194.01 o 
  12   1   2        6.39     -127.93    249.51 o 
  13   1   2      783.97      972.49    284.03 o 
 -14   2   2      386.71       94.96    254.86 o 
 -13   2   2     3962.37     3811.50    531.51 o 
 -12   2   2    13476.98    13704.74    694.64 o 
 -11   2   2     8022.36     8306.52   1743.52 o 
 -10   2   2       49.95       30.18    153.46 o 
  -9   2   2     5275.60     5730.36    432.65 o 
  -8   2   2    28430.73    27904.54    751.89 o 
  -7   2   2    19967.34    19595.76    419.24 o 
  -6   2   2     1142.59     1514.60    101.97 o 
  -5   2   2    13674.83    13540.85    441.85 o 
  -4   2   2    29286.52    30678.71    836.09 o 
  -3   2   2    42643.98    42801.51    834.86 o 
  -2   2   2    14503.66    14806.91    390.73 o 
  -1   2   2      626.11     1195.07    126.97 o 
   0   2   2      837.65     1348.79     57.95 o 
   1   2   2       76.62      277.30     38.35 o 
   2   2   2     3176.73     3840.13    150.64 o 
   3   2   2     1651.69     2131.21    151.44 o 
   4   2   2    10296.68    10541.63    291.42 o 
   5   2   2     2556.64     2746.94    228.22 o 
   6   2   2      581.42      805.48    153.40 o 
   7   2   2        3.40       45.05     83.62 o 
   8   2   2     6999.30     6752.47    281.59 o 
   9   2   2    11374.80    11967.30    583.01 o 
  10   2   2       21.05       43.69    157.34 o 
  11   2   2      660.07      878.29    412.24 o 
  12   2   2     5977.47     6137.70    546.45 o 
  13   2   2     2766.40     2583.50    409.01 o 
 -13   3   2      262.05      123.55    262.64 o 
 -12   3   2      121.31      123.08    189.31 o 
 -11   3   2      351.81      576.44    212.19 o 
 -10   3   2      275.02      -73.47    233.92 o 
  -9   3   2      176.38       -9.76    134.60 o 
  -8   3   2      233.11       60.82    185.88 o 
  -7   3   2        0.08       -1.25     81.26 o 
  -6   3   2     2937.56     2729.20    348.23 o 
  -5   3   2    40532.19    39066.53   1009.36 o 
  -4   3   2    81498.84    89738.27   2045.71 o 
  -3   3   2    78427.38    81555.88   1841.98 o 
  -2   3   2     2051.74     2251.90    128.71 o 
  -1   3   2     5783.08     5873.91    159.25 o 
   0   3   2     9701.42     9508.15    217.09 o 
   1   3   2     1030.84     1091.07     65.44 o 
   2   3   2     9749.66    10268.90    230.69 o 
   3   3   2    59609.33    59497.94   1136.12 o 
   4   3   2    67970.63    67168.46   1566.24 o 
   5   3   2    46378.09    44883.53    932.00 o 
   6   3   2     9019.36     8550.86    250.95 o 
   7   3   2     1194.11     1070.07    115.24 o 
   8   3   2     2196.92     2346.74    178.17 o 
   9   3   2      258.88       51.02    152.18 o 
  10   3   2      592.79      668.63    204.28 o 
  11   3   2      765.40      564.92    355.96 o 
  12   3   2     1181.83     1098.64    277.63 o 
  13   3   2      317.83      399.77    243.12 o 
 -13   4   2     3023.07     3607.22    450.48 o 
 -12   4   2     4335.05     3957.78    434.16 o 
 -11   4   2    12980.04    13337.76   1164.29 o 
 -10   4   2     4065.13     4269.20    393.78 o 
  -9   4   2      510.92      566.00    142.94 o 
  -8   4   2       11.25      -16.56     97.96 o 
  -7   4   2        9.03      -71.48     86.52 o 
  -6   4   2     4290.45     4514.75    238.20 o 
  -5   4   2    25191.67    25369.99    728.32 o 
  -4   4   2    59526.29    61503.10   2125.56 o 
  -3   4   2    40016.82    41800.08    997.42 o 
  -2   4   2     3231.74     3055.42    187.73 o 
  -1   4   2      113.42      145.98     54.50 o 
   0   4   2     4836.81     4432.20    119.24 o 
   1   4   2     5148.02     5671.18    147.05 o 
   2   4   2     1046.59     1292.38     80.36 o 
   3   4   2      602.13      646.88     70.11 o 
   5   4   2     3688.82     3625.44    183.31 o 
   6   4   2     1077.98     1068.96    105.33 o 
   7   4   2       14.91       -0.47     62.23 o 
   8   4   2       57.50       33.20     99.60 o 
   9   4   2       13.80      -48.02     88.94 o 
  10   4   2     1888.47     1756.32    286.17 o 
  11   4   2     5176.16     4968.14    462.93 o 
  12   4   2     5344.72     5076.42   1228.83 o 
  13   4   2     1758.27     1229.33    323.80 o 
 -13   5   2      210.43     -160.20    216.79 o 
 -12   5   2        8.63      -89.76    186.36 o 
 -11   5   2      947.06      223.08    190.99 o 
 -10   5   2      186.57       21.92    153.03 o 
  -9   5   2      520.24      414.01    142.03 o 
  -8   5   2      427.99      372.71    188.96 o 
  -7   5   2        0.46     -151.07     80.46 o 
  -6   5   2     2010.22     2267.71    275.25 o 
  -5   5   2     1525.57     1495.92    159.89 o 
  -4   5   2    15585.52    14809.86    447.93 o 
  -3   5   2    34342.24    35183.93    859.87 o 
  -2   5   2    80153.69    79506.80   1468.14 o 
  -1   5   2     5884.79     5675.31    206.06 o 
   0   5   2     5061.21     4581.43    129.04 o 
   1   5   2      443.33      603.17     83.66 o 
   2   5   2      578.31      557.60     61.14 o 
   3   5   2    26922.95    26762.02    497.82 o 
   5   5   2     3911.73     3595.41    179.23 o 
   6   5   2      152.52      101.68     77.04 o 
   7   5   2      149.29      119.22     74.15 o 
   8   5   2     1522.25     1661.28    165.09 o 
   9   5   2      716.07      913.91    139.68 o 
  10   5   2     2536.00     1849.49    854.74 o 
  11   5   2      354.86      231.28    192.56 o 
  12   5   2      102.37      162.48    197.47 o 
  13   5   2        2.23     -132.52    220.55 o 
 -13   6   2     2135.95     3099.06    407.77 o 
 -12   6   2      761.30      608.36    243.31 o 
 -11   6   2       46.85      -81.11    162.12 o 
 -10   6   2      300.91      263.96    171.51 o 
  -9   6   2      364.47      337.66    139.67 o 
  -8   6   2      368.80      220.21    115.87 o 
  -7   6   2     1843.73     1920.39    176.92 o 
  -6   6   2        1.67      -86.34     69.24 o 
  -5   6   2     2308.65     2535.39    194.80 o 
  -4   6   2      104.48       50.32     81.92 o 
  -3   6   2      531.69      652.71     78.68 o 
  -2   6   2     9988.21    10652.64    230.49 o 
  -1   6   2    13112.27    12202.67    360.66 o 
   0   6   2     2562.29     2711.02    106.67 o 
   1   6   2      227.97      266.83     70.29 o 
   2   6   2      210.47       94.15     48.06 o 
   3   6   2     2581.46     2739.23    137.17 o 
   4   6   2      592.31      590.02    126.80 o 
   5   6   2      594.05      585.05     87.94 o 
   6   6   2      727.59      915.39    159.12 o 
   7   6   2     2554.35     2868.47    213.82 o 
   8   6   2      762.85      808.47    132.74 o 
   9   6   2     2320.78     2413.49    195.91 o 
  10   6   2      163.82      171.39    171.63 o 
  11   6   2      121.16       24.97    264.81 o 
  12   6   2      467.79      258.44    215.26 o 
  13   6   2     1122.98     1245.64    315.07 o 
 -13   7   2      135.02      197.98    307.85 o 
 -12   7   2      135.53      370.48    212.55 o 
 -11   7   2      143.82      451.21    196.08 o 
 -10   7   2      843.23      755.47    211.91 o 
  -9   7   2      430.15      523.62    146.17 o 
  -8   7   2      264.45      356.37    120.61 o 
  -7   7   2     1313.72     1277.58    183.87 o 
  -6   7   2     7341.79     7247.56    326.63 o 
  -5   7   2    11937.12    12125.01    498.87 o 
  -4   7   2    41931.84    40863.24    844.63 o 
  -3   7   2    71393.06    74199.59   1066.47 o 
  -2   7   2    32931.97    32950.07    577.48 o 
  -1   7   2     8080.97     7920.72    278.50 o 
   0   7   2    13346.51    12581.96    264.04 o 
   1   7   2    14420.81    14481.32    409.79 o 
   2   7   2      762.83      681.79     78.17 o 
   3   7   2     7399.64     6818.88    192.10 o 
   4   7   2    24943.03    23931.12    554.74 o 
   5   7   2    19053.32    17677.35    539.56 o 
   6   7   2       51.66       76.58     78.43 o 
   7   7   2     6674.25     6888.00    300.56 o 
   8   7   2     1615.82     1452.09    159.93 o 
   9   7   2       87.88      139.64    101.92 o 
  10   7   2      205.92      314.85    178.87 o 
  11   7   2     2044.68     1876.72    390.47 o 
  12   7   2     1053.35     1265.27    497.37 o 
  13   7   2      579.75     -139.74    203.22 o 
 -13   8   2     3004.99     2491.73    580.25 o 
 -12   8   2    16662.70    17545.36    783.48 o 
 -11   8   2    14819.82    15300.61    695.87 o 
 -10   8   2     4941.15     4967.64    423.83 o 
  -9   8   2      193.76      119.32    125.40 o 
  -8   8   2    10933.73    10210.97    460.56 o 
  -7   8   2      990.39      701.35    157.22 o 
  -6   8   2    17318.31    18050.12    863.20 o 
  -5   8   2    21144.65    20268.38    503.48 o 
  -4   8   2    46114.70    44243.58    905.53 o 
  -3   8   2    48299.13    49371.73    953.05 o 
  -2   8   2     2426.98     2599.09    118.45 o 
  -1   8   2    21390.99    21186.90    465.68 o 
   0   8   2     3032.17     3005.53    107.41 o 
   1   8   2     2970.87     3079.46    149.21 o 
   2   8   2      535.24      394.69     64.01 o 
   3   8   2      562.55      682.10     69.06 o 
   4   8   2    12375.04    11599.36    266.20 o 
   5   8   2     9061.67     8797.29    244.85 o 
   6   8   2       12.54        3.73     61.81 o 
   7   8   2      146.65       33.79     94.53 o 
   8   8   2     2928.67     2841.32    236.50 o 
   9   8   2     7269.03     6806.97    320.77 o 
  10   8   2        4.92      -86.46    155.82 o 
  11   8   2     9255.98     8708.26    611.76 o 
  12   8   2     8807.71     8941.62   1108.22 o 
  13   8   2     5226.01     5659.51    828.25 o 
 -13   9   2      825.30      360.55    374.76 o 
 -12   9   2     1077.32     1596.28    485.94 o 
 -11   9   2      823.92      544.85    252.13 o 
 -10   9   2        9.84      -53.91    126.03 o 
  -9   9   2      498.27      357.60    141.64 o 
  -8   9   2      130.43      113.95    136.59 o 
  -7   9   2     1773.99     1608.74    258.61 o 
  -6   9   2        1.92      -65.91    114.88 o 
  -5   9   2    18320.43    17628.26    699.65 o 
  -4   9   2    44630.28    43311.21    753.88 o 
  -3   9   2    47202.02    46515.02    941.25 o 
  -2   9   2    26787.63    27350.38    508.61 o 
  -1   9   2    25624.19    26269.14    561.27 o 
   0   9   2    60637.29    59471.40    883.40 o 
   1   9   2     6213.16     6259.89    183.66 o 
   2   9   2       19.61      105.07    120.96 o 
   3   9   2    31718.69    32326.26    517.25 o 
   4   9   2    61416.46    60969.27    948.00 o 
   5   9   2    17485.67    16482.59    370.74 o 
   6   9   2     1918.64     1794.46    121.79 o 
   7   9   2      931.46      538.15    250.95 o 
   8   9   2     2800.54     2875.24    210.92 o 
   9   9   2     1497.75     1436.81    170.82 o 
  10   9   2      144.07      272.56    144.51 o 
  11   9   2      496.60      214.10    191.19 o 
  12   9   2      898.22      586.05    249.21 o 
 -13  10   2     1844.90     1886.51    541.75 o 
 -12  10   2     6813.51     5287.34    739.14 o 
 -11  10   2     4016.42     4485.24    680.24 o 
 -10  10   2      755.22      948.07    174.21 o 
  -9  10   2    19742.15    19395.65    592.19 o 
  -8  10   2    32998.83    31940.08    952.30 o 
  -7  10   2    18855.23    18882.61    631.10 o 
  -6  10   2    11068.97    11386.63    490.68 o 
  -5  10   2     5003.50     5520.68    266.98 o 
  -4  10   2     8396.37     7993.45    210.09 o 
  -3  10   2       10.21       85.08     74.53 o 
  -2  10   2      865.06      864.88     93.50 o 
  -1  10   2    33224.49    34329.39    712.32 o 
   0  10   2    18701.79    18429.60    413.90 o 
   1  10   2      269.24      244.44     61.97 o 
   2  10   2     1363.49     1512.78    225.94 o 
   3  10   2     2021.97     1915.12    100.74 o 
   4  10   2     1917.30     1957.84    121.49 o 
   5  10   2     4155.78     4147.31    154.14 o 
   6  10   2        0.43      139.81     64.92 o 
   7  10   2     2406.57     2185.12    178.63 o 
   8  10   2     7318.71     7792.03    314.51 o 
   9  10   2     9976.28    10144.72    364.61 o 
  10  10   2     4346.30     3850.86    342.01 o 
  11  10   2      129.68      264.83    186.33 o 
  12  10   2     4256.37     5060.27    743.45 o 
 -13  11   2      880.54      452.37    391.96 o 
 -12  11   2      228.19       74.12    322.81 o 
 -11  11   2      697.79      648.17    351.51 o 
 -10  11   2       98.66      138.88    296.00 o 
  -9  11   2     2821.63     2774.64    245.82 o 
  -8  11   2    11467.62    10926.33    410.99 o 
  -7  11   2     6845.93     6413.36    513.48 o 
  -6  11   2     2480.21     2611.13    278.43 o 
  -5  11   2      526.88      799.05     81.78 o 
  -4  11   2     7166.88     7366.73    203.53 o 
  -3  11   2     1469.76     1493.99    152.58 o 
  -2  11   2    20775.42    21232.82    491.20 o 
  -1  11   2    82251.72    82882.34   1569.63 o 
   0  11   2    88889.77    85057.17   1583.59 o 
   1  11   2    67947.46    64448.75   1238.82 o 
   2  11   2     2783.15     2791.90    160.29 o 
   3  11   2     4756.70     4808.31    169.05 o 
   4  11   2     3414.05     2976.44    157.86 o 
   5  11   2    25970.32    25893.58    503.44 o 
   6  11   2      267.27      148.41     68.94 o 
   7  11   2    18720.24    19563.86    443.91 o 
   8  11   2    32875.02    31827.28    712.28 o 
   9  11   2    12119.69    11458.40    388.92 o 
  10  11   2     3326.91     3365.48    252.93 o 
  11  11   2      253.90      124.48    259.94 o 
  12  11   2      135.16     -138.09    290.27 o 
 -13  12   2      824.89      949.21    425.14 o 
 -12  12   2     2914.93     2408.51    534.23 o 
 -11  12   2     8578.73     8603.94    942.67 o 
 -10  12   2       21.72      151.97    187.08 o 
  -9  12   2    22482.06    22446.59    852.23 o 
  -8  12   2    40042.68    41088.40    974.26 o 
  -7  12   2    41369.36    40726.84   1216.86 o 
  -6  12   2     8450.76     8302.08    445.67 o 
  -5  12   2     2978.26     2977.76    137.59 o 
  -4  12   2    16279.73    15953.47    331.98 o 
  -3  12   2    19765.68    20246.40    511.88 o 
  -2  12   2      586.37      568.50    134.58 o 
  -1  12   2     8579.15     8741.15    286.80 o 
   0  12   2     5775.57     5318.90    160.75 o 
   1  12   2       14.63      -31.64     45.95 o 
   2  12   2        5.12       -4.62     57.89 o 
   3  12   2      127.39      109.03     69.55 o 
   4  12   2     5136.15     5212.07    193.00 o 
   5  12   2     5557.35     5412.17    208.90 o 
   6  12   2        3.29      -43.64     75.41 o 
   7  12   2    18881.63    18623.12    430.43 o 
   8  12   2    28363.43    28197.20    586.44 o 
   9  12   2    11744.75    12543.47    371.10 o 
  10  12   2     3412.25     3777.09    367.53 o 
  11  12   2      148.36      329.71    328.94 o 
  12  12   2     2514.03     3425.63    661.87 o 
 -13  13   2     1009.77     1004.39    457.81 o 
 -12  13   2      949.03     1164.10    422.31 o 
 -11  13   2     1421.58     1517.64    424.86 o 
 -10  13   2       45.47      139.31    348.22 o 
  -9  13   2       83.20      119.83    175.60 o 
  -8  13   2      303.08      296.00    194.08 o 
  -7  13   2     6642.56     5977.65    698.17 o 
  -6  13   2     1851.11     2208.67    275.61 o 
  -5  13   2     5727.98     5613.41    161.59 o 
  -4  13   2    13134.38    13310.33    395.22 o 
  -3  13   2    16462.16    17586.08    554.69 o 
  -2  13   2    17311.49    18635.68   1212.72 o 
  -1  13   2    71184.45    69866.51   1044.23 o 
   0  13   2    74749.42    72300.84   1085.39 o 
   1  13   2    45097.38    42644.18    689.94 o 
   2  13   2     3110.99     2716.09    438.02 o 
   3  13   2    46744.46    44281.39    822.21 o 
   4  13   2    28861.10    27384.47    581.75 o 
   5  13   2     5626.13     5600.82    215.81 o 
   6  13   2      186.39      208.33     84.90 o 
   7  13   2    10855.39    11110.74    323.71 o 
   8  13   2     9158.49     9225.88    334.50 o 
   9  13   2       26.93       20.46    109.10 o 
  10  13   2        8.94     -178.12    190.20 o 
  11  13   2       18.39       36.46    252.52 o 
  12  13   2       51.58      303.81    347.78 o 
 -13  14   2     1348.47     1366.48    497.34 o 
 -12  14   2     5525.60     5045.90    750.00 o 
 -11  14   2    11228.81    11746.88    950.96 o 
 -10  14   2     4461.36     4056.13    425.12 o 
  -9  14   2      935.85      885.56    337.89 o 
  -8  14   2     3004.36     3426.19    539.84 o 
  -7  14   2     7098.13     6687.01    478.09 o 
  -6  14   2       44.52      -18.76     90.28 o 
  -5  14   2    18438.04    18418.69    346.22 o 
  -4  14   2    36674.45    37111.09    837.73 o 
  -3  14   2    15258.17    15081.00    431.75 o 
  -2  14   2    21601.13    21326.30    629.11 o 
  -1  14   2     9170.89     8825.49    210.04 o 
   0  14   2     4114.96     3987.54    152.71 o 
   1  14   2     1323.10     1446.70    103.61 o 
   2  14   2      669.98      897.08    131.48 o 
   3  14   2      634.79      640.72     95.02 o 
   4  14   2     5416.63     5464.72    242.32 o 
   5  14   2     5787.93     5878.92    420.86 o 
   6  14   2     1710.51     1881.41    148.29 o 
   7  14   2      865.74     1068.72    130.58 o 
   8  14   2     5327.46     5272.25    247.92 o 
   9  14   2      542.11      446.02    173.19 o 
  10  14   2     1755.73     1667.51    248.29 o 
  11  14   2     2022.94     1318.21    442.66 o 
  12  14   2     4282.32     4634.44    747.00 o 
 -12  15   2       22.85     -370.46    303.35 o 
 -11  15   2       49.51     -121.17    212.53 o 
 -10  15   2      493.73      318.84    220.41 o 
  -9  15   2      466.98      564.97    340.39 o 
  -8  15   2       12.07      -46.93    170.52 o 
  -7  15   2     1618.75     1627.97    276.13 o 
  -6  15   2     5417.98     5135.13    412.79 o 
  -5  15   2    21222.57    20558.15    558.28 o 
  -4  15   2    58210.08    57902.52   1352.59 o 
  -3  15   2    37167.92    34557.61    996.84 o 
  -2  15   2     8699.65     8456.22    343.56 o 
  -1  15   2    11435.87    10846.57    313.05 o 
   0  15   2      354.21      480.07     72.58 o 
   1  15   2     1707.23     1846.70    114.91 o 
   2  15   2     4490.55     4421.12    230.63 o 
   3  15   2    42810.25    41683.33    709.48 o 
   4  15   2    37237.25    36763.75   1062.92 o 
   5  15   2    27752.89    26988.54    605.23 o 
   6  15   2    10889.58    11303.50    312.85 o 
   7  15   2        7.93       15.15    108.13 o 
   8  15   2      308.17      215.50    151.57 o 
   9  15   2     2196.82     1686.22    360.49 o 
  10  15   2     3030.23     3323.87    380.83 o 
  11  15   2      668.73      450.63    254.54 o 
  12  15   2     1012.56      784.77    439.47 o 
 -12  16   2      693.18      790.12    446.81 o 
 -11  16   2     3517.62     3164.95    418.93 o 
 -10  16   2     1945.79     1391.72    309.23 o 
  -9  16   2      708.20      549.23    224.37 o 
  -8  16   2     2061.63     2297.46    328.39 o 
  -7  16   2       11.54     -173.97    167.26 o 
  -6  16   2      221.38      302.28    185.44 o 
  -5  16   2     1982.39     1665.44    181.72 o 
  -4  16   2    14501.58    16120.12    754.01 o 
  -3  16   2     7870.93     7565.81    530.49 o 
  -2  16   2     3437.41     3504.19    188.01 o 
  -1  16   2     4042.22     3809.41    169.88 o 
   0  16   2       28.29       25.23     56.68 o 
   1  16   2      320.65      339.30     73.56 o 
   2  16   2      412.24      444.44     81.85 o 
   3  16   2      578.23      545.19    116.63 o 
   4  16   2      560.69      621.92    105.70 o 
   5  16   2      120.46      234.21    155.58 o 
   6  16   2      167.08      165.85    151.92 o 
   7  16   2       80.83      118.74    132.10 o 
   8  16   2      222.86      360.80    158.30 o 
   9  16   2     2144.41     1955.73    278.26 o 
  10  16   2     2781.88     2824.84    306.21 o 
  11  16   2     1186.01     1552.61    330.06 o 
  12  16   2      415.84      360.75    398.06 o 
 -12  17   2       33.93      173.15    320.66 o 
 -11  17   2      301.98      141.90    220.58 o 
 -10  17   2      205.90     -127.82    206.87 o 
  -9  17   2     1173.49      690.33    250.76 o 
  -8  17   2      382.36      410.82    217.52 o 
  -7  17   2      849.91      622.96    334.88 o 
  -6  17   2      841.32     1226.47    252.28 o 
  -5  17   2      114.38      149.08    228.65 o 
  -4  17   2     1707.25     1696.35    248.37 o 
  -3  17   2      260.48      381.46    142.81 o 
  -2  17   2      431.23      475.10    117.88 o 
  -1  17   2     2655.51     2420.09    119.94 o 
   0  17   2      532.19      804.67    109.66 o 
   1  17   2     3329.55     3607.73    166.48 o 
   2  17   2     1676.14     1771.87    130.08 o 
   3  17   2     1530.98     1624.10    199.45 o 
   4  17   2      700.14      601.15    106.52 o 
   5  17   2      264.47      321.98    170.95 o 
   6  17   2      846.90      992.11    190.79 o 
   7  17   2       68.63        9.48    125.16 o 
   8  17   2       33.60       -2.23    141.23 o 
   9  17   2      843.32      805.19    200.25 o 
  10  17   2       70.38      157.22    169.36 o 
  11  17   2       41.72       63.60    182.16 o 
 -12  18   2     6206.84     5349.16    822.89 o 
 -11  18   2     1802.03     1568.68    345.05 o 
 -10  18   2      107.82      -10.42    212.62 o 
  -9  18   2      140.45      215.85    551.93 o 
  -8  18   2        3.65      -49.31    214.74 o 
  -7  18   2     1506.80     1954.78    300.16 o 
  -6  18   2     1237.73     1378.29    252.71 o 
  -5  18   2     6299.23     6334.54    455.20 o 
  -4  18   2     4117.74     4531.54    327.49 o 
  -3  18   2      993.22      858.63    283.84 o 
  -2  18   2     1295.00     1620.56    173.81 o 
  -1  18   2       45.24       50.79     54.31 o 
   0  18   2       86.56       54.46     60.03 o 
   1  18   2       51.23      -35.14     65.32 o 
   2  18   2       29.28       29.06     72.29 o 
   3  18   2     1176.57     1233.48    148.09 o 
   4  18   2      539.91      256.69    358.96 o 
   5  18   2      162.01      248.77    171.56 o 
   6  18   2     2286.85     2648.30    264.83 o 
   7  18   2     2721.74     2682.72    271.59 o 
   8  18   2       30.83      -91.10    133.10 o 
   9  18   2      747.10      671.82    207.91 o 
  10  18   2       48.59        0.22    165.93 o 
  11  18   2      500.23      569.43    211.81 o 
 -12  19   2        0.12     -405.19    289.00 o 
 -11  19   2      795.79      814.95    308.79 o 
 -10  19   2      269.60      -34.05    208.11 o 
  -9  19   2      111.49       57.34    205.37 o 
  -8  19   2       11.72        4.94    195.76 o 
  -7  19   2      731.55      472.93    300.73 o 
  -6  19   2     7527.93     7792.83    624.84 o 
  -5  19   2    26265.00    26955.36    935.62 o 
  -4  19   2    12635.91    12225.00    780.04 o 
  -3  19   2    22280.53    22406.56   1632.95 o 
  -2  19   2    13247.90    13093.40    440.49 o 
  -1  19   2       83.84       75.26     59.46 o 
   0  19   2     5635.86     5575.24    206.01 o 
   1  19   2      617.21      449.72     93.37 o 
   2  19   2      317.64      297.63     88.68 o 
   3  19   2     5298.51     5814.84    268.42 o 
   4  19   2    10565.94    11840.13    522.43 o 
   5  19   2    17946.66    17437.13    486.03 o 
   6  19   2    22720.97    22213.65   1087.52 o 
   7  19   2     1639.80     1427.41    223.39 o 
   8  19   2      888.44      609.60    309.00 o 
   9  19   2      192.21      160.99    181.26 o 
  10  19   2      192.45      125.56    188.46 o 
  11  19   2     1067.45     1318.48    306.53 o 
 -11  20   2     7515.40     7673.73    752.79 o 
 -10  20   2       16.13     -398.97    200.50 o 
  -9  20   2     2273.66     2273.10    584.35 o 
  -8  20   2     2057.87     1966.84    323.61 o 
  -7  20   2      286.62      158.90    210.21 o 
  -6  20   2     1720.36     1250.80    400.05 o 
  -5  20   2    16585.03    17245.67   1116.74 o 
  -4  20   2     6726.11     7171.86    406.65 o 
  -3  20   2    10833.30    12369.10    562.41 o 
  -2  20   2      236.36      405.86    137.58 o 
  -1  20   2    13117.28    13301.34    383.75 o 
   0  20   2     1162.65     1113.52    109.37 o 
   1  20   2      445.12      455.31     91.61 o 
   2  20   2       81.43      119.29    104.24 o 
   3  20   2      193.36      228.27    146.51 o 
   4  20   2     2907.54     2782.63    272.12 o 
   5  20   2     3217.71     3325.36    291.06 o 
   6  20   2     2137.34     2324.67    265.06 o 
   7  20   2       28.57      -31.29    189.39 o 
   8  20   2     4972.96     5008.42    386.56 o 
   9  20   2     2561.52     2538.36    303.86 o 
  10  20   2      637.04      844.02    370.03 o 
  11  20   2      690.29      258.18    809.65 o 
 -11  21   2     1230.55     1071.90    334.98 o 
 -10  21   2       95.06       70.59    229.33 o 
  -9  21   2      116.73     -202.01    209.85 o 
  -8  21   2      899.02     1054.39    400.78 o 
  -7  21   2      921.09      996.67    262.63 o 
  -6  21   2      699.36      726.86    493.05 o 
  -5  21   2     2688.31     2581.56    330.61 o 
  -4  21   2    12953.21    12810.51    478.32 o 
  -3  21   2     8794.12     9457.74    459.38 o 
  -2  21   2     2759.20     2863.51    331.79 o 
  -1  21   2     8286.60     9212.91    397.53 o 
   0  21   2    32371.90    32432.59    596.70 o 
   1  21   2    24995.08    25118.38    502.19 o 
   2  21   2        6.97      -84.97     95.85 o 
   3  21   2     3483.03     3360.74    236.77 o 
   4  21   2    15073.54    15177.44    455.43 o 
   5  21   2    10306.00    10781.00    478.95 o 
   6  21   2        2.30     -228.43    114.21 o 
   7  21   2     5301.03     4874.07    375.94 o 
   8  21   2     3828.56     3963.18    358.48 o 
   9  21   2      951.22     1222.16    242.81 o 
  10  21   2      666.28      232.34    207.97 o 
 -11  22   2     3402.13     2398.52    426.17 o 
 -10  22   2      190.29      184.62    287.22 o 
  -9  22   2    13644.11    14127.03    756.05 o 
  -8  22   2    19356.74    18787.06    854.88 o 
  -7  22   2    13349.80    13588.35    688.05 o 
  -6  22   2     7326.83     7483.93   1097.26 o 
  -5  22   2     1429.43     1595.50    538.24 o 
  -4  22   2     6625.27     6854.03    399.19 o 
  -3  22   2      921.72      935.51    194.37 o 
  -2  22   2       70.91       85.75    135.56 o 
  -1  22   2     9366.29     9499.11    439.36 o 
   0  22   2     7249.70     7434.35    314.86 o 
   1  22   2      395.19      453.15    117.35 o 
   2  22   2        0.06       31.89    110.72 o 
   3  22   2       76.34       34.25    112.16 o 
   4  22   2     1669.22     1917.26    196.64 o 
   5  22   2     4146.55     4692.21    348.35 o 
   6  22   2        2.18     -108.44    131.74 o 
   7  22   2     7701.76     8686.67    790.10 o 
   8  22   2    13500.36    14036.93    594.57 o 
   9  22   2     8762.22     9180.57    773.51 o 
  10  22   2     4739.89     4244.75    505.61 o 
 -11  23   2      111.92      -44.95    266.00 o 
 -10  23   2      185.81      293.71    259.78 o 
  -9  23   2     1414.34     1362.16    326.40 o 
  -8  23   2     2628.06     2916.46    413.23 o 
  -7  23   2     2571.53     2464.31    360.35 o 
  -6  23   2     1224.73     1191.60    272.47 o 
  -5  23   2     1844.61     1677.77    505.66 o 
  -4  23   2      537.15      941.55    179.16 o 
  -3  23   2       16.22      -44.06    134.02 o 
  -2  23   2     5206.82     5270.36    335.93 o 
  -1  23   2    28244.38    28488.48    761.50 o 
   0  23   2    22340.31    22221.79    858.85 o 
   1  23   2    26557.45    26246.96    761.05 o 
   2  23   2    15061.20    14912.97    447.88 o 
   3  23   2      240.25      530.03    148.32 o 
   4  23   2     6238.44     6024.45    322.52 o 
   5  23   2     1831.19     2212.30    258.38 o 
   6  23   2        1.62       31.16    172.91 o 
   7  23   2     7945.56     8254.22    503.75 o 
   8  23   2    11404.92    12534.40    832.07 o 
   9  23   2     4832.12     4437.53    497.40 o 
  10  23   2     1724.84     1379.42    373.86 o 
 -10  24   2      573.82      787.10    299.26 o 
  -9  24   2     5446.56     5739.58    732.46 o 
  -8  24   2     7556.86     7829.01   1857.84 o 
  -7  24   2     6311.77     6249.15    544.87 o 
  -6  24   2     1889.38     1678.73    307.50 o 
  -5  24   2      229.49      340.92    228.90 o 
  -4  24   2     3023.99     2592.48    259.55 o 
  -3  24   2     2008.26     2256.26    294.82 o 
  -2  24   2       67.45       86.69    136.46 o 
  -1  24   2     1149.73     1358.26    205.15 o 
   0  24   2       59.13     -137.68    192.46 o 
   1  24   2     3720.55     4217.34    401.66 o 
   2  24   2      888.25     1572.82    175.42 o 
   3  24   2        5.76       -5.21    110.12 o 
   4  24   2     3033.23     2966.68    409.59 o 
   5  24   2      253.34      219.25    149.92 o 
   6  24   2      123.05       56.19    239.62 o 
   7  24   2      499.76      279.54    213.72 o 
   8  24   2     5226.67     4638.89    620.02 o 
   9  24   2     1815.69     1733.57    289.86 o 
  10  24   2     1188.78     1135.57    352.83 o 
 -10  25   2       22.31       43.92    269.32 o 
  -9  25   2        6.60     -121.35    244.31 o 
  -8  25   2       11.96      -67.01    379.00 o 
  -7  25   2      758.90      599.56    276.80 o 
  -6  25   2      206.23       23.61    196.68 o 
  -5  25   2     5897.18     4748.64    451.87 o 
  -4  25   2    16380.56    16133.08    565.82 o 
  -3  25   2     9461.03    10951.65    466.70 o 
  -2  25   2     1289.04     1459.66    201.61 o 
  -1  25   2      633.90      674.87    252.02 o 
   0  25   2     4275.19     4061.77    431.25 o 
   1  25   2     3107.64     2813.46    366.19 o 
   2  25   2        9.80      506.32    173.59 o 
   3  25   2     7996.96     8491.38    374.01 o 
   4  25   2    11818.70    12108.92    429.46 o 
   5  25   2     5170.42     5975.32    554.69 o 
   6  25   2      667.84      550.66    192.92 o 
   7  25   2      539.93      545.15    210.01 o 
   8  25   2       43.41      -27.13    190.01 o 
   9  25   2       31.67     -123.97    246.63 o 
 -10  26   2     4887.70     4532.36    554.73 o 
  -9  26   2      160.43      383.46    363.04 o 
  -8  26   2      894.54      492.89    382.15 o 
  -7  26   2       43.05       -4.53    340.96 o 
  -6  26   2      192.98      152.71    210.75 o 
  -5  26   2     4679.12     4486.51    437.90 o 
  -4  26   2    10657.05    10865.35    612.23 o 
  -3  26   2     3420.51     3467.97    300.07 o 
  -2  26   2     4066.11     4623.53    326.79 o 
  -1  26   2      641.50      412.60    510.70 o 
   0  26   2     2164.44     2339.40    350.62 o 
   1  26   2       93.89      163.59    216.14 o 
   2  26   2        0.94        6.57    199.96 o 
   3  26   2      304.61      443.63    206.27 o 
   4  26   2      795.12      517.21    158.65 o 
   5  26   2     1480.15     1734.58    253.86 o 
   6  26   2       60.82      270.89    184.83 o 
   7  26   2     1456.67     1877.98    431.78 o 
   8  26   2      690.04      365.09    302.44 o 
   9  26   2      201.34      120.97    257.10 o 
  -9  27   2       94.06     -109.59    241.19 o 
  -8  27   2     1463.27     1188.47    325.27 o 
  -7  27   2       67.77      -76.71    215.16 o 
  -6  27   2      307.95       26.86    234.32 o 
  -5  27   2     2588.88     2843.89    382.15 o 
  -4  27   2     3999.87     4369.52    961.09 o 
  -3  27   2     8959.52     9816.86    475.79 o 
  -2  27   2     5113.65     4957.66    466.51 o 
  -1  27   2      229.05       18.74    190.03 o 
   0  27   2      163.26       96.87    227.06 o 
   1  27   2       31.94      263.31    226.21 o 
   2  27   2     4592.06     4238.11    441.41 o 
   3  27   2     7208.28     8326.51    602.97 o 
   4  27   2     8286.82     8234.84    452.51 o 
   5  27   2     1040.98     1189.11    355.32 o 
   6  27   2      129.70       77.94    162.03 o 
   7  27   2      513.56      473.56    316.06 o 
   8  27   2      421.65      -65.99    236.33 o 
   9  27   2     1317.85     1086.31    347.10 o 
  -9  28   2     1381.26     1939.54    415.07 o 
  -8  28   2       18.69     -156.19    230.65 o 
  -7  28   2       15.48      107.71    395.27 o 
  -6  28   2      875.98      365.56    238.54 o 
  -5  28   2      133.10      154.08    314.63 o 
  -4  28   2        0.14      135.13    492.69 o 
  -3  28   2      424.73        5.45    219.93 o 
  -2  28   2       77.50     -109.40    336.33 o 
  -1  28   2      554.33      534.92    239.23 o 
   0  28   2      122.09      533.67    244.89 o 
   1  28   2      634.86      235.31    300.40 o 
   2  28   2        0.94     -329.66    225.29 o 
   3  28   2       25.56      202.98    226.21 o 
   4  28   2      361.83      154.43    355.96 o 
   5  28   2      377.40      372.15    271.06 o 
   6  28   2     1554.00     1577.79    329.15 o 
   7  28   2      333.24      594.77    260.56 o 
   8  28   2      308.41      140.71    384.21 o 
  -8  29   2      237.57      530.69    362.87 o 
  -7  29   2        4.60      124.16    275.78 o 
  -6  29   2      553.45      540.80    332.63 o 
  -5  29   2     1229.04     1816.93    572.79 o 
  -4  29   2     1792.13     1735.70    521.50 o 
  -3  29   2     3158.02     3518.71    422.38 o 
  -2  29   2     2399.75     2402.86    372.21 o 
  -1  29   2      851.74     1215.29    295.31 o 
   0  29   2       29.05      280.41    231.76 o 
   1  29   2     1093.52      794.04    266.88 o 
   2  29   2      176.34     -235.18    202.08 o 
   3  29   2     1704.94     1694.99    368.90 o 
   4  29   2     3599.88     4482.12    721.56 o 
   5  29   2     2572.37     2545.46    590.03 o 
   6  29   2     1209.45     1794.58    596.95 o 
   7  29   2      221.43      264.88    252.81 o 
   8  29   2        9.55      257.04    275.34 o 
  -8  30   2       79.23     -242.73    372.56 o 
  -7  30   2        1.05       39.36    263.76 o 
  -6  30   2     4424.35     4523.56    501.77 o 
  -5  30   2     6324.80     5427.11    815.87 o 
  -4  30   2     4740.58     4632.50    768.34 o 
  -3  30   2     4351.04     4654.75    778.03 o 
  -2  30   2      506.98      670.69    345.14 o 
  -1  30   2      944.29      914.94    289.05 o 
   0  30   2       40.03      165.25    227.19 o 
   1  30   2       74.87      -98.92    228.77 o 
   2  30   2      567.29     1316.82    503.61 o 
   3  30   2      564.66      906.88    307.21 o 
   4  30   2     1705.66     1913.83    548.91 o 
   5  30   2     2937.49     3340.04    675.33 o 
   6  30   2     1826.10     1378.08    524.64 o 
   7  30   2      933.04      900.91    321.22 o 
  -7  31   2      349.14       93.16    247.13 o 
  -6  31   2     1204.53     2018.13    605.88 o 
  -5  31   2     6747.19     7092.70    930.93 o 
  -4  31   2     5686.78     5393.44    821.53 o 
  -3  31   2     3541.25     2985.25    951.33 o 
  -2  31   2     2778.30     2553.97    470.78 o 
  -1  31   2      372.67      694.61    285.81 o 
   0  31   2      176.82     -179.42    236.08 o 
   1  31   2      330.06      422.76    283.40 o 
   2  31   2       19.67      194.00    232.83 o 
   3  31   2     1430.47     1105.67    491.64 o 
   4  31   2     5661.34     6640.04    908.28 o 
   5  31   2    11378.97    13635.56   1302.55 o 
   6  31   2     5516.09     6385.72    921.84 o 
   7  31   2        0.13      321.53    441.23 o 
  -7  32   2       38.49      296.93    493.06 o 
  -6  32   2       21.19      408.22    453.17 o 
  -5  32   2     2304.93     2479.56    644.83 o 
  -4  32   2     1225.66      927.97    474.13 o 
  -3  32   2       34.30     -156.60    344.45 o 
  -2  32   2      229.72      -95.92    327.21 o 
  -1  32   2      304.96      117.54    329.51 o 
   0  32   2     1365.32     1283.09    327.27 o 
   1  32   2      643.29     1025.50    524.28 o 
   2  32   2      278.39      463.43    267.57 o 
   3  32   2       36.38      271.30    371.84 o 
   4  32   2      175.81      342.55    443.35 o 
   5  32   2      196.11      -66.02    382.69 o 
   6  32   2      711.42      720.39    480.79 o 
  -6  33   2      298.16      370.46    434.94 o 
  -5  33   2       11.53     -301.86    394.18 o 
  -4  33   2     1522.42     1464.70    537.84 o 
  -3  33   2      429.47       19.08    383.64 o 
  -2  33   2     1024.07     1130.70    334.54 o 
  -1  33   2     3421.81     3275.89    847.41 o 
   0  33   2     8494.12     9010.21    699.40 o 
   1  33   2     8037.28     7163.72    622.67 o 
   2  33   2     2981.08     4098.27    625.34 o 
   3  33   2      158.33      132.28    391.52 o 
   4  33   2     1755.57     1771.92    564.60 o 
   5  33   2     1576.38      741.90    462.42 o 
  -5  34   2       60.62      595.29    454.73 o 
  -4  34   2      304.78     -193.03    425.49 o 
  -3  34   2       29.95      899.69    480.02 o 
  -2  34   2      871.15     1353.10    462.64 o 
  -1  34   2     2641.22     3216.61   1251.57 o 
   0  34   2     1684.71     1868.37    627.86 o 
   1  34   2      271.03      276.77    359.31 o 
   2  34   2       15.52      230.34    329.28 o 
   3  34   2        9.26      187.20    389.90 o 
   4  34   2     2166.61     1590.85    561.48 o 
   5  34   2     1771.77      771.71    513.43 o 
  -4  35   2      174.20     -568.18    354.80 o 
  -3  35   2      354.20     -144.32    406.89 o 
  -2  35   2      232.17      706.57    364.61 o 
  -1  35   2     6176.09     6664.14    841.01 o 
   0  35   2     6170.07     6892.61    657.08 o 
   1  35   2     7392.42     6924.56    860.58 o 
   2  35   2     2703.10     3218.42    768.07 o 
   3  35   2       46.12     -518.24    302.83 o 
   4  35   2     2568.23     2889.23    691.50 o 
  -3  36   2      627.83     1176.27    561.35 o 
  -2  36   2      528.75      173.85    306.97 o 
  -1  36   2      229.58      161.67    315.26 o 
   0  36   2      251.92     -158.18    397.39 o 
   1  36   2       96.15       51.64    334.35 o 
   2  36   2       73.08     -398.32    284.52 o 
 -14   1   3      183.71       21.35    231.11 o 
 -13   1   3      143.52      174.96    224.11 o 
 -12   1   3      475.75      201.87    199.13 o 
 -11   1   3     1945.33     2261.77    321.22 o 
 -10   1   3       71.29      183.55    157.80 o 
  -9   1   3     4781.56     5493.41    423.20 o 
  -8   1   3    15160.96    14228.21    529.49 o 
  -7   1   3    11898.76    11878.87    296.30 o 
  -6   1   3    12778.72    12263.49    289.33 o 
  -5   1   3    20859.65    21383.37    417.22 o 
  -4   1   3     1909.73     2102.42    104.04 o 
  -3   1   3       67.67      146.22     53.42 o 
  -2   1   3     9070.06     9144.47    203.02 o 
  -1   1   3    89335.07    93147.29   1685.92 o 
   0   1   3    44953.58    46940.77   2131.47 o 
   1   1   3    42061.30    45202.14    868.86 o 
   2   1   3        7.03       53.50     62.47 o 
   3   1   3      196.82      375.59     88.12 o 
   4   1   3        2.95       44.10     53.19 o 
   5   1   3     3447.00     3899.68    283.67 o 
   6   1   3     9439.99     9605.27    375.99 o 
   7   1   3       74.91      109.05     78.46 o 
   8   1   3      204.55      184.20     95.80 o 
   9   1   3      389.84      407.76    178.03 o 
  10   1   3       13.94      -15.57    235.65 o 
  11   1   3     1122.16     1112.72    315.37 o 
  12   1   3      379.32      390.49    243.83 o 
  13   1   3        0.37      -57.40    207.05 o 
 -14   2   3        8.17     -371.50    212.75 o 
 -13   2   3      452.55      238.01    222.58 o 
 -12   2   3     1550.55     1157.25    279.60 o 
 -11   2   3       64.18      145.54    391.03 o 
 -10   2   3     1036.34     1232.74    239.27 o 
  -9   2   3     6317.19     6403.97    454.21 o 
  -8   2   3     9202.61     9387.54    351.33 o 
  -7   2   3     3071.80     3199.68    152.22 o 
  -6   2   3      555.82      554.23     74.74 o 
  -5   2   3      458.46      169.47    123.22 o 
  -4   2   3     3026.76     2977.14    360.28 o 
  -3   2   3      209.37      317.47     73.70 o 
  -2   2   3      432.11      293.58     79.66 o 
  -1   2   3     3707.82     3871.96    147.86 o 
   0   2   3    15167.98    15126.49    326.90 o 
   1   2   3     4083.40     3953.11    220.61 o 
   2   2   3     3347.62     3551.22    159.01 o 
   3   2   3     6919.16     7666.18    287.79 o 
   4   2   3     3033.76     3269.62    205.13 o 
   5   2   3       64.60      -22.01     68.37 o 
   6   2   3     1881.38     2208.26    183.56 o 
   7   2   3    11534.87    11402.75    397.18 o 
   8   2   3    19563.46    20514.35    590.46 o 
   9   2   3    43229.90    44481.65   1337.28 o 
  10   2   3     3851.90     3783.50    771.16 o 
  11   2   3      354.36      127.20    188.97 o 
  12   2   3      809.69     1175.84    304.46 o 
  13   2   3      187.65       53.15    208.18 o 
 -14   3   3       14.22      176.44    378.82 o 
 -13   3   3      142.86     -114.79    200.10 o 
 -12   3   3       53.83       55.82    189.88 o 
 -11   3   3        4.38     -184.31    162.67 o 
 -10   3   3     3721.90     3896.98    480.88 o 
  -9   3   3     6627.01     7387.55    465.87 o 
  -8   3   3    12422.48    12737.39    420.97 o 
  -7   3   3     8779.21     7977.36    305.02 o 
  -6   3   3     8630.98     8943.17    301.91 o 
  -5   3   3       76.68      -86.25     55.56 o 
  -4   3   3    23327.21    23348.18    627.70 o 
  -3   3   3    30202.32    31460.19    780.68 o 
  -2   3   3     6434.27     6123.62    178.08 o 
  -1   3   3     3998.30     4165.26    141.22 o 
   0   3   3    34734.29    35410.55    593.33 o 
   1   3   3     1028.01     1608.77    111.76 o 
   2   3   3     5532.10     4711.20    137.86 o 
   3   3   3      412.19      324.90     70.36 o 
   4   3   3      298.13      206.68    118.12 o 
   5   3   3     1242.17     1239.56    108.73 o 
   6   3   3     5782.46     5879.78    323.72 o 
   7   3   3     1253.05     1227.51    208.29 o 
   8   3   3      640.93      726.12    147.86 o 
   9   3   3      606.09      788.00    157.44 o 
  10   3   3      173.65      146.22    168.06 o 
  11   3   3       73.37       35.89    158.02 o 
  12   3   3        1.26     -185.83    192.78 o 
  13   3   3     1459.24     1952.40    358.02 o 
 -14   4   3     2799.70     2307.74    393.94 o 
 -13   4   3    17940.33    18747.75    859.50 o 
 -12   4   3    12592.27    13913.38    898.10 o 
 -11   4   3        6.78      -33.72    162.95 o 
 -10   4   3      779.01      966.87    449.31 o 
  -9   4   3      132.54      -41.33    144.20 o 
  -8   4   3     1527.47     1407.97    169.58 o 
  -7   4   3      120.24      388.33    107.66 o 
  -6   4   3      566.98      678.67    109.88 o 
  -5   4   3      352.15      523.18     96.24 o 
  -4   4   3        2.63      261.26    205.77 o 
  -3   4   3      155.44      175.77     82.01 o 
  -2   4   3        1.22      -26.82     54.63 o 
  -1   4   3     1106.71     1267.84     86.84 o 
   0   4   3     8219.45     8193.74    169.77 o 
   1   4   3      873.43     1167.45     82.95 o 
   2   4   3     1879.30     2428.60    118.36 o 
   3   4   3     3683.17     3202.04    289.06 o 
   4   4   3    11806.03    11315.53    321.96 o 
   5   4   3    46075.00    44919.28    934.13 o 
   6   4   3    32295.34    30818.72    736.73 o 
   7   4   3     3041.00     3307.99    261.23 o 
   8   4   3    22936.59    22730.87    548.60 o 
   9   4   3    23861.00    22562.27    558.70 o 
  10   4   3     2800.98     2293.07    316.53 o 
  11   4   3      123.06      302.59    319.94 o 
  12   4   3     2127.51     3049.29    408.48 o 
  13   4   3     8046.23     8360.34    667.30 o 
 -14   5   3      217.62     -151.81    328.37 o 
 -13   5   3     3938.67     4952.13    497.57 o 
 -12   5   3     5607.24     6939.00    548.66 o 
 -11   5   3     1738.75     1842.66    296.70 o 
 -10   5   3     1261.98     1169.92    237.88 o 
  -9   5   3      174.61      196.91    134.39 o 
  -8   5   3      516.94      428.79    129.33 o 
  -7   5   3    11253.62    11296.25    773.03 o 
  -6   5   3    24169.03    24900.33    644.50 o 
  -5   5   3    53721.90    54226.71   1098.29 o 
  -4   5   3   218872.50   220964.67   4857.80 o 
  -3   5   3   232362.36   236992.70   5172.17 o 
  -2   5   3    25291.81    27073.15    479.91 o 
  -1   5   3    13841.90    14844.34    333.56 o 
   0   5   3    35772.34    36016.20    619.89 o 
   1   5   3       25.14       60.26     65.19 o 
   2   5   3    16524.91    16773.42    308.95 o 
   3   5   3     3910.75     3757.06    152.70 o 
   4   5   3    17151.15    16468.90    368.92 o 
   5   5   3    29706.21    28395.96    645.29 o 
   6   5   3    10562.35    10546.41    333.66 o 
   7   5   3     1906.41     2047.05    222.46 o 
   8   5   3      250.34      404.04    112.35 o 
   9   5   3      491.48      486.54    128.02 o 
  10   5   3      575.03      495.13    200.39 o 
  11   5   3        1.25       41.51    168.37 o 
  12   5   3     1291.56     1620.15    332.51 o 
  13   5   3     3851.84     3489.44    456.60 o 
 -13   6   3    19573.19    19032.68   1156.10 o 
 -12   6   3    15290.38    16582.47    769.55 o 
 -11   6   3     4932.33     5237.31    453.77 o 
 -10   6   3     1259.86     1331.38    465.30 o 
  -9   6   3     1805.58     2216.43    309.22 o 
  -8   6   3     5839.80     6523.03    322.31 o 
  -7   6   3       20.58        9.33    103.44 o 
  -6   6   3     1212.47     1186.46    135.93 o 
  -5   6   3      276.84      215.64     95.60 o 
  -4   6   3     1528.31     1800.79    161.47 o 
  -3   6   3     6844.78     6914.89    180.10 o 
  -2   6   3     3632.29     4012.92    202.23 o 
  -1   6   3      560.37      743.80    109.22 o 
   0   6   3     1471.39     1560.24     93.24 o 
   1   6   3     6758.31     6629.14    213.37 o 
   2   6   3     4404.29     4549.39    155.76 o 
   3   6   3    13705.77    13999.28    286.84 o 
   4   6   3    38643.75    36968.01    782.64 o 
   5   6   3    78080.29    74673.95   1275.95 o 
   6   6   3    64291.48    65105.18   1308.53 o 
   7   6   3     2325.98     2249.69    336.48 o 
   8   6   3     3367.50     2966.14    253.73 o 
   9   6   3    16651.22    16411.14    480.56 o 
  10   6   3      123.54       75.91    304.17 o 
  11   6   3     4070.76     4099.56    432.82 o 
  12   6   3    11088.08    10926.84    688.05 o 
 -13   7   3      426.51        7.62    318.27 o 
 -12   7   3     2426.36     2449.18    461.52 o 
 -11   7   3     1080.88     1140.56    290.46 o 
 -10   7   3       99.93        2.91    146.75 o 
  -9   7   3        8.91      -19.48    111.33 o 
  -8   7   3     2014.31     1885.09    191.74 o 
  -7   7   3      662.58      906.68    162.67 o 
  -6   7   3     8638.99     9708.57    583.90 o 
  -5   7   3    30464.27    29019.65    787.60 o 
  -4   7   3    67829.41    63704.22   1245.08 o 
  -3   7   3    82033.55    80484.47   1299.50 o 
  -2   7   3    55251.81    55040.54   1070.54 o 
  -1   7   3     1176.06     1418.92    134.63 o 
   0   7   3    25984.39    26652.47    485.57 o 
   1   7   3    13365.34    13486.09    337.98 o 
   2   7   3     1068.82     1267.87    102.33 o 
   3   7   3    24529.42    24947.06    438.20 o 
   4   7   3    18110.46    17195.11    343.43 o 
   5   7   3     1302.44     1344.90    119.76 o 
   6   7   3     4555.98     4333.39    228.26 o 
   7   7   3     1041.42     1135.70    160.84 o 
   8   7   3      551.73      546.37    201.07 o 
   9   7   3      778.76      717.84    154.48 o 
  10   7   3      389.20      371.61    191.86 o 
  11   7   3      313.46       17.57    206.37 o 
  12   7   3     1427.77     1307.27    303.43 o 
 -13   8   3     3105.74     3095.04    624.87 o 
 -12   8   3     8701.02     7897.25    907.98 o 
 -11   8   3       87.45        4.46    174.68 o 
 -10   8   3     1245.37     1646.36    262.68 o 
  -9   8   3     2717.10     2729.75    310.67 o 
  -8   8   3     3180.81     3226.14    246.60 o 
  -7   8   3      421.61      676.89    163.25 o 
  -6   8   3       32.35       37.23    177.97 o 
  -5   8   3     1579.41     1711.06    192.10 o 
  -4   8   3      346.32      480.02     75.87 o 
  -3   8   3      807.32      916.48     75.65 o 
  -2   8   3      150.17      254.68    142.25 o 
  -1   8   3       58.21       21.42     71.97 o 
   0   8   3     2941.66     2971.81    127.30 o 
   1   8   3     2964.64     2724.41    149.90 o 
   2   8   3     2681.56     2753.70    132.38 o 
   3   8   3     1986.79     1809.65    105.96 o 
   4   8   3    15449.10    14927.10    313.67 o 
   5   8   3      259.03      213.62    112.34 o 
   6   8   3     5230.96     5450.51    248.12 o 
   7   8   3      438.40      545.46    130.86 o 
   8   8   3    20567.99    21016.10    535.97 o 
   9   8   3    26575.87    25770.46    629.71 o 
  10   8   3    10228.36     9550.09    573.31 o 
  11   8   3     1702.85     1938.78    321.43 o 
  12   8   3     1954.55     1512.04    571.85 o 
 -13   9   3       21.98     -235.53    265.54 o 
 -12   9   3        0.79     -173.78    269.93 o 
 -11   9   3     1533.34     2078.01    486.93 o 
 -10   9   3    11060.40    12540.75    477.10 o 
  -9   9   3    14653.07    15085.62    617.77 o 
  -8   9   3    17659.55    17990.08    638.65 o 
  -7   9   3     7926.05     7948.55    378.20 o 
  -6   9   3     6396.91     6454.63    498.29 o 
  -5   9   3       27.15      -80.15     85.96 o 
  -4   9   3     3945.62     4041.79    146.25 o 
  -3   9   3    10551.50    11135.44    266.10 o 
  -2   9   3     4395.88     3641.42    145.77 o 
  -1   9   3     4807.25     5686.87    257.78 o 
   0   9   3    10756.38     9872.85    266.11 o 
   1   9   3    12672.98    12815.02    355.54 o 
   2   9   3    21592.18    21193.41    607.19 o 
   3   9   3    20237.90    20100.43    377.32 o 
   4   9   3      539.13      473.47     74.53 o 
   5   9   3      454.54      520.26     81.84 o 
   6   9   3      250.53      204.79     69.72 o 
   7   9   3     2866.68     2771.63    228.84 o 
   8   9   3     1560.62     1697.71    175.53 o 
   9   9   3     1006.93      999.36    154.45 o 
  10   9   3      113.07      304.46    150.63 o 
  11   9   3       86.27      164.95    345.55 o 
  12   9   3      264.24      296.10    234.19 o 
 -13  10   3       64.39      244.96    357.65 o 
 -12  10   3       20.35      409.51    360.61 o 
 -11  10   3      195.76      446.45    318.65 o 
 -10  10   3     4654.21     4923.58    332.59 o 
  -9  10   3     4147.04     4181.49    294.10 o 
  -8  10   3      301.08       66.76    143.10 o 
  -7  10   3       29.64       -0.16    111.26 o 
  -6  10   3      321.01      285.80     96.51 o 
  -5  10   3       13.17       11.50     87.83 o 
  -4  10   3      900.59     1121.16    110.01 o 
  -3  10   3       87.58       69.70     55.34 o 
  -2  10   3     5630.83     5851.87    289.32 o 
  -1  10   3     6328.81     6305.65    225.86 o 
   0  10   3      446.05      531.47     90.87 o 
   1  10   3     2263.51     2086.55    219.90 o 
   2  10   3     4587.18     4678.11    336.03 o 
   3  10   3     4589.55     4199.61    156.72 o 
   4  10   3     3794.85     3387.31    152.59 o 
   5  10   3      841.57      948.54     90.07 o 
   6  10   3     1608.66     1598.59    135.49 o 
   7  10   3      335.31      537.79    109.19 o 
   8  10   3     2510.07     2376.27    202.08 o 
   9  10   3    16548.81    16381.42    481.37 o 
  10  10   3    26219.64    24704.52    720.34 o 
  11  10   3     4985.36     5236.20    905.78 o 
  12  10   3      109.91     -259.82    261.21 o 
 -13  11   3      224.13      161.43    333.04 o 
 -12  11   3      184.49        4.43    291.52 o 
 -11  11   3       13.26      238.53    307.14 o 
 -10  11   3      115.80      -89.39    151.18 o 
  -9  11   3      834.95      825.86    169.91 o 
  -8  11   3       93.19       11.93    114.77 o 
  -7  11   3        7.40      -99.22    230.26 o 
  -6  11   3        8.87      -67.26     81.93 o 
  -5  11   3      252.68      294.23     64.78 o 
  -4  11   3    25575.82    26427.53    639.51 o 
  -3  11   3      775.98      563.32    136.54 o 
  -2  11   3        2.76        6.17     59.67 o 
  -1  11   3     8008.87     8031.55    561.81 o 
   0  11   3     6702.20     6712.25    182.04 o 
   1  11   3       80.96       30.53     51.36 o 
   2  11   3     1787.67     1624.68    281.38 o 
   3  11   3     2363.79     2498.35    144.09 o 
   4  11   3      276.39      362.59     89.41 o 
   5  11   3     4712.01     4798.16    201.57 o 
   6  11   3     1016.67     1117.53    131.55 o 
   7  11   3     2804.96     2697.69    181.63 o 
   8  11   3       20.41       14.62     91.76 o 
   9  11   3       53.91       61.01    101.89 o 
  10  11   3      253.45      318.67    126.31 o 
  11  11   3        1.03      136.63    202.38 o 
  12  11   3     1043.26     1054.84    435.56 o 
 -13  12   3     1597.53     1394.46    494.31 o 
 -12  12   3      161.23      -28.80    305.45 o 
 -11  12   3      475.82      -90.48    261.32 o 
 -10  12   3      192.59      211.79    187.23 o 
  -9  12   3      264.97      327.83    179.34 o 
  -8  12   3       14.41     -106.99    158.48 o 
  -7  12   3      155.32      243.85    356.14 o 
  -6  12   3     2291.59     2190.53    178.30 o 
  -5  12   3      166.31      125.23     59.90 o 
  -4  12   3      758.33      904.92    120.41 o 
  -3  12   3     1160.64     1317.31    123.61 o 
  -2  12   3     6181.32     6309.57    231.99 o 
  -1  12   3     1130.19     1101.23     81.41 o 
   0  12   3       19.07       82.78     55.79 o 
   1  12   3     3801.19     3530.83    192.02 o 
   2  12   3     4674.75     4456.49    261.02 o 
   3  12   3       99.58      107.51     74.90 o 
   4  12   3     5382.79     5692.63    200.31 o 
   5  12   3       32.55       31.43     72.21 o 
   6  12   3        3.14      -37.91    101.17 o 
   7  12   3     2035.42     2021.89    163.27 o 
   8  12   3     9539.58    10249.43    326.70 o 
   9  12   3     5140.16     4651.14    258.71 o 
  10  12   3       27.47      161.95    112.45 o 
  11  12   3        1.20       69.14    293.16 o 
  12  12   3      549.47      -64.09    284.87 o 
 -13  13   3        6.12     -228.44    336.96 o 
 -12  13   3       54.09      -67.53    275.61 o 
 -11  13   3        2.99       18.34    269.30 o 
 -10  13   3     1155.25     1583.91    308.15 o 
  -9  13   3     4603.91     3742.94    995.67 o 
  -8  13   3     9856.68    10841.96    566.34 o 
  -7  13   3    31229.79    31848.37   1031.58 o 
  -6  13   3    22068.03    21614.70    561.10 o 
  -5  13   3     7792.34     8069.36    224.94 o 
  -4  13   3      941.96      973.42    158.21 o 
  -3  13   3     3060.56     3600.23    172.12 o 
  -2  13   3     5102.36     4726.30    261.82 o 
  -1  13   3    35072.35    32247.33    537.13 o 
   0  13   3    36375.43    34172.73    659.75 o 
   1  13   3     7272.32     6099.21    198.44 o 
   2  13   3     4862.81     4354.25    208.50 o 
   3  13   3        2.90     -119.84     59.92 o 
   4  13   3       70.81        2.26     75.48 o 
   5  13   3      833.58      840.15    106.99 o 
   6  13   3      923.53     1057.08    123.73 o 
   7  13   3      271.36      313.50    107.16 o 
   8  13   3     1512.38     1873.61    168.74 o 
   9  13   3     1113.65      899.98    139.91 o 
  10  13   3      205.05     -127.28    140.64 o 
  11  13   3      488.13     1159.44    416.45 o 
  12  13   3       28.60     -484.82    249.84 o 
 -13  14   3      965.32      533.15    415.19 o 
 -12  14   3     2823.74     2546.37    564.34 o 
 -11  14   3     2724.83     2145.65    497.45 o 
 -10  14   3     1957.38     2013.34    326.96 o 
  -9  14   3     7030.34     7690.94    551.01 o 
  -8  14   3    16453.36    15226.32    959.96 o 
  -7  14   3     5088.67     4792.37    413.25 o 
  -6  14   3       23.61      158.85    163.12 o 
  -5  14   3      121.89       95.44    102.36 o 
  -4  14   3      292.69      512.92    115.94 o 
  -3  14   3      177.95      117.91     86.80 o 
  -2  14   3     1849.99     1879.63    149.31 o 
  -1  14   3     1861.96     1882.41     99.33 o 
   0  14   3    13503.15    13612.59    293.02 o 
   1  14   3    10589.13    10272.39    295.09 o 
   2  14   3     6248.77     6239.26    253.17 o 
   3  14   3        7.23      -99.69     70.13 o 
   4  14   3     9910.38     9598.14    310.35 o 
   5  14   3     5827.00     5886.98    227.50 o 
   6  14   3     1107.94     1161.86    127.52 o 
   7  14   3     4496.92     4746.72    247.21 o 
   8  14   3    22218.00    22284.54    509.81 o 
   9  14   3    22844.82    22009.15    713.93 o 
  10  14   3     2478.56     2281.71    304.47 o 
  11  14   3      146.07       92.76    299.54 o 
  12  14   3      229.89      152.36    346.25 o 
 -12  15   3      520.25      595.90    355.17 o 
 -11  15   3      796.05      614.89    255.16 o 
 -10  15   3       55.50      321.48    273.00 o 
  -9  15   3     1280.97     1176.04    264.96 o 
  -8  15   3     7628.07     7605.13    627.63 o 
  -7  15   3    11257.57    10792.86    568.04 o 
  -6  15   3      361.24      269.16    174.92 o 
  -5  15   3     5026.92     4939.59    269.51 o 
  -4  15   3    37290.56    39109.09   1133.73 o 
  -3  15   3    21577.94    20039.14    530.40 o 
  -2  15   3    10053.07    10050.03    291.28 o 
  -1  15   3    17061.79    16795.17    384.49 o 
   0  15   3    82715.56    80316.58   1377.52 o 
   1  15   3    17537.22    17065.83    357.53 o 
   2  15   3     1801.68     2108.75    134.81 o 
   3  15   3     8336.83     8676.04    314.07 o 
   4  15   3     8572.90     9014.78    309.91 o 
   5  15   3      798.53      947.68    102.58 o 
   6  15   3       90.44      121.94    127.60 o 
   7  15   3       18.96      -94.36     83.48 o 
   8  15   3        5.29        3.56    126.02 o 
   9  15   3      113.07      182.64    154.02 o 
  10  15   3      481.30      267.72    177.29 o 
  11  15   3       33.97      144.06    222.23 o 
 -12  16   3     9170.86     9937.20   1047.80 o 
 -11  16   3     4576.48     4499.10    597.53 o 
 -10  16   3      677.23      602.69    242.94 o 
  -9  16   3     5099.35     5035.93    470.44 o 
  -8  16   3     2634.64     2758.79    356.57 o 
  -7  16   3        2.24      194.25    188.49 o 
  -6  16   3      105.07      217.97    169.82 o 
  -5  16   3     2170.25     2397.60    201.95 o 
  -4  16   3       37.98      118.26    145.95 o 
  -3  16   3      115.12      194.39     91.48 o 
  -2  16   3     1525.22     1432.52    131.88 o 
  -1  16   3      851.93      851.96    165.30 o 
   0  16   3     1178.03     1166.67    137.87 o 
   1  16   3     8772.08     8110.47    417.78 o 
   2  16   3        0.11      -40.39     66.23 o 
   3  16   3    15699.91    16003.73    453.29 o 
   4  16   3    16602.31    17805.57    536.44 o 
   5  16   3    27703.06    28727.40    640.64 o 
   6  16   3    14523.86    15163.51    384.08 o 
   7  16   3      641.09      822.30    182.42 o 
   8  16   3     2550.52     2443.35    271.16 o 
   9  16   3     8305.01     8685.30    915.25 o 
  10  16   3     2699.57     2330.98    387.69 o 
  11  16   3     1825.34     1757.18    343.06 o 
 -12  17   3     4810.23     4470.92    728.11 o 
 -11  17   3     5776.57     5659.52    631.18 o 
 -10  17   3      701.38      711.61    256.70 o 
  -9  17   3      118.37       20.90    246.02 o 
  -8  17   3      457.45      898.87    240.45 o 
  -7  17   3      848.14      244.51    184.87 o 
  -6  17   3    17053.23    18471.07    750.67 o 
  -5  17   3    41115.07    41323.36   1240.31 o 
  -4  17   3    65809.02    67591.46   1782.97 o 
  -3  17   3    33161.61    33348.33    765.36 o 
  -2  17   3    24949.46    25390.69    555.21 o 
  -1  17   3     1937.11     2022.30    110.30 o 
   0  17   3     3766.46     3522.77    157.46 o 
   1  17   3     3215.09     3319.48    229.81 o 
   2  17   3        5.40       74.35     70.90 o 
   3  17   3     4210.10     4425.66    251.76 o 
   4  17   3    16123.81    16035.81    385.14 o 
   5  17   3    14727.11    15384.54    473.98 o 
   6  17   3     5565.32     5801.40    368.44 o 
   7  17   3      941.11      876.95    185.32 o 
   8  17   3       16.72      187.93    199.64 o 
   9  17   3       31.98      154.74    167.33 o 
  10  17   3     2246.23     2107.36    284.83 o 
  11  17   3       66.51       25.20    181.62 o 
 -11  18   3     2284.21     2102.43    482.59 o 
 -10  18   3      177.59      112.29    235.38 o 
  -9  18   3      444.59      737.63    367.88 o 
  -8  18   3      382.60      335.60    229.93 o 
  -7  18   3     1627.77     1586.96    285.79 o 
  -6  18   3      328.94      168.44    308.45 o 
  -5  18   3      811.10      304.82    186.79 o 
  -4  18   3      926.73     1001.08    189.77 o 
  -3  18   3     1182.02     1314.31    205.22 o 
  -2  18   3     1590.00     1708.72    152.32 o 
  -1  18   3       84.99       18.33     53.72 o 
   0  18   3      606.64      628.45     88.86 o 
   1  18   3      111.01      162.15     76.04 o 
   2  18   3        0.40       -5.28     77.36 o 
   3  18   3     4137.46     4848.37    262.20 o 
   4  18   3    12270.25    12101.67    333.70 o 
   5  18   3    15665.23    16708.22    497.06 o 
   6  18   3    10680.14    10232.50    674.29 o 
   7  18   3     5735.60     5630.90    383.72 o 
   8  18   3     1629.43     1890.25    260.65 o 
   9  18   3     9104.92     8863.61    716.36 o 
  10  18   3     3201.51     3182.33    341.83 o 
  11  18   3      189.41      122.63    188.81 o 
 -12  19   3       65.26     -216.89    348.63 o 
 -11  19   3      539.67      879.10    303.47 o 
 -10  19   3      103.48      236.13    222.18 o 
  -9  19   3     2529.80     1715.31    318.48 o 
  -8  19   3     4483.02     4945.63    679.46 o 
  -7  19   3     1282.53     1313.22    274.37 o 
  -6  19   3     1034.65     1063.41    257.95 o 
  -5  19   3     4608.29     4103.98    389.30 o 
  -4  19   3     1402.63     1471.90    220.46 o 
  -3  19   3     2964.26     2859.66    375.80 o 
  -2  19   3     1857.54     1696.05    165.95 o 
  -1  19   3      622.01      904.19    130.95 o 
   0  19   3     9110.87     8814.16    423.22 o 
   1  19   3     9219.76     9608.77    349.52 o 
   2  19   3     2142.10     2178.31    150.63 o 
   3  19   3     1520.26     1407.93    165.48 o 
   4  19   3     3075.95     2848.01    218.81 o 
   5  19   3      134.26       61.15    118.49 o 
   6  19   3      701.65      871.34    215.73 o 
   7  19   3      170.92      164.90    160.78 o 
   8  19   3       55.97      172.75    168.78 o 
   9  19   3      304.62      431.62    189.86 o 
  10  19   3       21.93       29.28    186.48 o 
  11  19   3       34.19       98.28    185.93 o 
 -11  20   3      178.06       88.88    373.55 o 
 -10  20   3      319.86     -154.10    210.99 o 
  -9  20   3     3202.60     2779.80    403.16 o 
  -8  20   3     3555.13     2619.87    364.99 o 
  -7  20   3      623.82      800.10    251.71 o 
  -6  20   3        1.62       74.61    242.93 o 
  -5  20   3     2299.18     2421.54    675.39 o 
  -4  20   3      126.95      328.78    216.54 o 
  -3  20   3       68.33        1.04    139.17 o 
  -2  20   3      493.29      381.22    173.45 o 
  -1  20   3     1155.14      890.45    135.13 o 
   0  20   3     2424.80     2292.85    195.85 o 
   1  20   3    13933.28    13926.34    341.62 o 
   2  20   3     2885.39     2769.73    169.38 o 
   3  20   3      288.12      162.79    150.60 o 
   4  20   3       55.85      133.64    116.72 o 
   5  20   3        9.39     -225.64    112.82 o 
   6  20   3      180.27      257.24    237.76 o 
   7  20   3     2335.15     2167.36    266.47 o 
   8  20   3     9455.25    10944.29    530.11 o 
   9  20   3    10371.72     9021.59    532.34 o 
  10  20   3     9952.52     9266.87    609.50 o 
 -11  21   3     1411.82     1433.13    360.56 o 
 -10  21   3     2014.36     2446.59    387.51 o 
  -9  21   3     2903.50     3102.60    416.37 o 
  -8  21   3     8388.09     8044.59    847.84 o 
  -7  21   3     1540.20     1469.77    303.43 o 
  -6  21   3      371.84      393.43    250.56 o 
  -5  21   3     2410.00     2683.26    331.47 o 
  -4  21   3     6092.70     5918.75    354.21 o 
  -3  21   3     7014.01     7604.03    812.17 o 
  -2  21   3     1475.30     1482.75    162.35 o 
  -1  21   3     1055.03     1020.12    149.24 o 
   0  21   3      636.25      689.66    131.25 o 
   1  21   3     4651.37     4918.05    212.72 o 
   2  21   3     3573.55     4038.30    244.47 o 
   3  21   3     7280.17     7078.77    392.54 o 
   4  21   3     1594.66     1529.88    184.19 o 
   5  21   3      132.16      -13.78    130.03 o 
   6  21   3       66.70      -52.27    137.21 o 
   7  21   3       20.71       76.15    153.71 o 
   8  21   3       15.52       98.22    178.57 o 
   9  21   3      104.30      357.53    217.97 o 
  10  21   3        0.12       36.75    191.00 o 
 -11  22   3     2311.28     2560.33   1035.56 o 
 -10  22   3      829.31     1423.26    350.41 o 
  -9  22   3       75.88      178.01    232.44 o 
  -8  22   3      526.26       21.13    225.63 o 
  -7  22   3      171.29       27.19    299.26 o 
  -6  22   3        0.53      -16.06    180.00 o 
  -5  22   3     1081.64      587.65    218.12 o 
  -4  22   3        1.05     -227.01    132.97 o 
  -3  22   3     6877.20     6981.39    385.97 o 
  -2  22   3      770.34      860.15    168.05 o 
  -1  22   3      517.28      487.75    128.61 o 
   0  22   3      115.89      297.24    161.36 o 
   1  22   3     4599.68     4490.02    212.26 o 
   2  22   3      342.89       31.32    118.43 o 
   3  22   3     3823.98     4024.89    262.81 o 
   4  22   3      940.25      783.05    149.77 o 
   5  22   3      781.21      641.70    278.35 o 
   6  22   3      116.06      317.74    170.19 o 
   7  22   3      416.77      459.10    188.17 o 
   8  22   3       35.62     -212.33    165.27 o 
   9  22   3     3039.94     3371.45    401.06 o 
  10  22   3     3395.55     2806.75    477.48 o 
 -11  23   3       67.73       22.48    263.07 o 
 -10  23   3      329.12      -31.56    261.31 o 
  -9  23   3       38.51      256.01    463.20 o 
  -8  23   3     2713.31     2780.72    404.21 o 
  -7  23   3    11640.69    11666.29   1477.96 o 
  -6  23   3     4419.32     4395.28    438.20 o 
  -5  23   3       48.04     -202.17    169.87 o 
  -4  23   3     3097.54     3634.53    288.45 o 
  -3  23   3     2999.32     3468.24    286.62 o 
  -2  23   3      252.29      380.44    154.84 o 
  -1  23   3     6528.89     6578.20    312.42 o 
   0  23   3    21265.30    20288.66    532.00 o 
   1  23   3     4194.81     4631.08    341.13 o 
   2  23   3      424.51      518.02    255.49 o 
   3  23   3     5267.40     5389.95    365.18 o 
   4  23   3      141.81      110.84    123.91 o 
   5  23   3      950.86      796.49    187.35 o 
   6  23   3     1939.82     2289.80    277.40 o 
   7  23   3      186.71       47.77    166.28 o 
   8  23   3       20.53       -3.39    175.04 o 
   9  23   3      114.87      -36.66    355.93 o 
  10  23   3      164.11      344.25    225.32 o 
 -10  24   3      347.69      -54.21    253.20 o 
  -9  24   3     1847.76     1823.54    480.86 o 
  -8  24   3     4755.53     4567.81    494.47 o 
  -7  24   3     2002.57     2422.51    386.27 o 
  -6  24   3       89.01      150.44    209.13 o 
  -5  24   3       27.08       75.33    415.29 o 
  -4  24   3        0.89     -153.05    296.32 o 
  -3  24   3       43.26       99.20    139.48 o 
  -2  24   3       43.83      -17.44    133.48 o 
  -1  24   3     1449.37     1809.14    189.03 o 
   0  24   3     2644.55     2547.82    266.05 o 
   1  24   3     2268.59     2315.42    276.94 o 
   2  24   3     2054.39     2157.45    199.84 o 
   3  24   3      358.21      126.09    143.22 o 
   4  24   3      384.34      255.02    131.10 o 
   5  24   3       55.79      142.31    167.43 o 
   6  24   3     1715.67     2196.22    279.24 o 
   7  24   3     6537.09     7135.02    478.49 o 
   8  24   3    10238.13    10618.37    739.51 o 
   9  24   3     7496.70     6638.32    756.70 o 
 -10  25   3     1497.60     1213.14    663.83 o 
  -9  25   3     9091.59     8122.04    913.41 o 
  -8  25   3    11524.66    12657.93    716.06 o 
  -7  25   3    23277.71    24022.03    995.06 o 
  -6  25   3     5946.98     5869.87    521.03 o 
  -5  25   3       99.57       43.85    186.28 o 
  -4  25   3      843.41     1195.48    434.75 o 
  -3  25   3        2.45     -205.62    128.87 o 
  -2  25   3      167.66       54.87    160.21 o 
  -1  25   3    25807.21    27038.43   1276.97 o 
   0  25   3    34584.64    35153.35    945.39 o 
   1  25   3    20403.42    21042.53    675.38 o 
   2  25   3     6390.33     7291.87    950.56 o 
   3  25   3      850.43      705.06    153.45 o 
   4  25   3      166.77      173.95    145.32 o 
   5  25   3        0.27      -47.26    138.46 o 
   6  25   3       63.75      -12.48    155.26 o 
   7  25   3     1853.66     1486.00    266.80 o 
   8  25   3     3656.92     3047.61    348.40 o 
   9  25   3       35.30     -113.23    208.27 o 
 -10  26   3       54.67     -167.85    265.47 o 
  -9  26   3     4581.78     3817.12    489.12 o 
  -8  26   3     3849.88     3205.47    771.79 o 
  -7  26   3     2307.31     2183.93    412.35 o 
  -6  26   3      252.23      334.69    396.62 o 
  -5  26   3      144.52      220.30    190.96 o 
  -4  26   3       67.61       60.11    250.96 o 
  -3  26   3      225.13      449.24    178.54 o 
  -2  26   3     1041.11     1331.43    210.36 o 
  -1  26   3     2725.15     2324.39    352.80 o 
   0  26   3     5449.03     5023.64    484.93 o 
   1  26   3     3907.59     4333.98    357.93 o 
   2  26   3      598.58      480.07    181.76 o 
   3  26   3     2499.93     2527.43    294.76 o 
   4  26   3     1598.49     1531.86    203.15 o 
   5  26   3     3668.93     3331.67    437.49 o 
   6  26   3       20.98       47.00    162.01 o 
   7  26   3     2901.01     2700.59    325.96 o 
   8  26   3     6220.45     6478.55    682.08 o 
   9  26   3     6508.71     6167.56    489.49 o 
  -9  27   3       57.99     -124.29    307.50 o 
  -8  27   3     4234.31     4690.44    713.12 o 
  -7  27   3     1640.29     1639.57    529.87 o 
  -6  27   3      496.20      -33.23    374.14 o 
  -5  27   3     3804.11     3601.43    414.58 o 
  -4  27   3    22972.27    22636.29    905.29 o 
  -3  27   3    14085.18    14758.48    555.05 o 
  -2  27   3     4368.76     3781.52    414.00 o 
  -1  27   3      832.83      626.47    250.30 o 
   0  27   3    20006.53    19470.52    835.42 o 
   1  27   3     6689.01     6109.80    407.44 o 
   2  27   3      104.85     -183.93    159.78 o 
   3  27   3     2307.62     2185.83    282.28 o 
   4  27   3     4970.86     4893.45    499.31 o 
   5  27   3     2112.71     2302.24    291.13 o 
   6  27   3        2.04       -5.75    162.28 o 
   7  27   3       44.75     -263.27    211.41 o 
   8  27   3       56.13      -40.69    197.81 o 
  -9  28   3      889.10      832.80    345.35 o 
  -8  28   3     3750.17     3934.67    501.32 o 
  -7  28   3      476.49      683.04    296.12 o 
  -6  28   3      231.04      429.45    245.85 o 
  -5  28   3      276.16      -44.89    199.50 o 
  -4  28   3        0.58        2.25    199.35 o 
  -3  28   3      268.48      457.53    250.40 o 
  -2  28   3     3341.83     3497.27    530.45 o 
  -1  28   3      130.01      210.80    220.13 o 
   0  28   3     1348.66      893.27    271.69 o 
   1  28   3     3345.07     3665.97    431.43 o 
   2  28   3       88.39      -64.99    158.64 o 
   3  28   3     5644.87     5284.70    405.63 o 
   4  28   3    17280.86    17689.73   1044.21 o 
   5  28   3    18588.62    19492.21    700.43 o 
   6  28   3     1439.59     1657.56    273.77 o 
   7  28   3      111.21      191.01    204.15 o 
   8  28   3      267.77      352.20    286.20 o 
  -8  29   3      755.76       70.72    258.41 o 
  -7  29   3       57.78       33.32    231.24 o 
  -6  29   3     4126.56     3286.63    427.24 o 
  -5  29   3    12551.42    12129.66   1529.32 o 
  -4  29   3    19560.34    18253.35   1256.66 o 
  -3  29   3    17153.05    16626.85    791.15 o 
  -2  29   3     4536.65     5165.08    501.85 o 
  -1  29   3        3.74      250.54    232.58 o 
   0  29   3     1324.99     1742.43    337.76 o 
   1  29   3      472.21      519.94    263.29 o 
   2  29   3       31.90      -84.84    233.81 o 
   3  29   3     4866.64     4992.23    407.95 o 
   4  29   3     8244.67     6939.24    587.19 o 
   5  29   3     2461.29     2566.79    420.32 o 
   6  29   3      884.23      810.07    236.18 o 
   7  29   3      498.48      281.74    260.80 o 
  -8  30   3        5.77       -1.45    254.20 o 
  -7  30   3      833.10      771.82    288.52 o 
  -6  30   3      514.68      266.74    248.12 o 
  -5  30   3       80.27       91.22    255.77 o 
  -4  30   3       76.17      -98.57    382.93 o 
  -3  30   3        0.03       13.53    235.11 o 
  -2  30   3        1.88      -29.16    218.04 o 
  -1  30   3      149.39      518.45    373.07 o 
   0  30   3      272.32        8.30    214.71 o 
   1  30   3      195.73     -111.03    489.90 o 
   2  30   3       11.01      -74.67    231.57 o 
   3  30   3      700.71     1152.67    696.35 o 
   4  30   3      948.32     1404.03    506.33 o 
   5  30   3     1491.46     1403.55    505.63 o 
   6  30   3      343.73      631.40    485.65 o 
   7  30   3      508.44      474.11    281.82 o 
  -7  31   3       54.31      457.34    332.33 o 
  -6  31   3        6.83      100.29    346.16 o 
  -5  31   3      643.68      841.02    438.85 o 
  -4  31   3      528.15      469.59    397.06 o 
  -3  31   3      694.55      343.90    375.45 o 
  -2  31   3     1274.98     1745.75    350.24 o 
  -1  31   3       36.34      242.60    363.56 o 
   0  31   3      759.70      826.49    383.01 o 
   1  31   3     3472.34     4407.24    503.97 o 
   2  31   3     2419.88     2073.74    704.56 o 
   3  31   3     1732.16     1829.30    379.23 o 
   4  31   3       94.00      142.89    420.45 o 
   5  31   3     1254.25     1597.79    578.83 o 
   6  31   3       89.40       55.84    365.00 o 
  -7  32   3      861.97     1095.64    338.58 o 
  -6  32   3      265.84      530.54    442.22 o 
  -5  32   3        3.22     -643.14    368.32 o 
  -4  32   3      135.75       91.55    362.78 o 
  -3  32   3      336.09      239.32    417.09 o 
  -2  32   3        1.58     -161.47    222.45 o 
  -1  32   3      227.74       94.13    258.70 o 
   0  32   3     1723.83     1262.42    327.54 o 
   1  32   3      592.55      551.19    286.51 o 
   2  32   3      122.98      199.56    259.55 o 
   3  32   3      356.11      316.03    393.60 o 
   4  32   3      398.57      456.02    421.08 o 
   5  32   3       82.31     -312.04    401.18 o 
   6  32   3      549.58      780.52    482.81 o 
  -6  33   3      104.06      454.14    429.51 o 
  -5  33   3      958.80       74.29    407.65 o 
  -4  33   3     2882.28     2631.72    675.92 o 
  -3  33   3     1489.24      505.60    461.81 o 
  -2  33   3      445.66      162.35    271.18 o 
  -1  33   3      326.05      330.98    277.03 o 
   0  33   3        2.58     -131.30    244.70 o 
   1  33   3       66.23     -164.51    258.61 o 
   2  33   3      932.12      566.42    620.03 o 
   3  33   3     1105.27     1057.28    492.14 o 
   4  33   3      663.61       79.26    390.50 o 
   5  33   3      696.23     1424.05    565.17 o 
  -5  34   3        0.99     -320.39    399.07 o 
  -4  34   3       62.99      390.82    435.50 o 
  -3  34   3      800.11      903.83    510.73 o 
  -2  34   3        0.57     -299.38    257.38 o 
  -1  34   3        0.27      376.38    303.11 o 
   0  34   3       96.21      -24.10    300.21 o 
   1  34   3      236.84      220.82    322.75 o 
   2  34   3        0.53      133.94    353.44 o 
   3  34   3      794.73      515.94    419.88 o 
   4  34   3      142.77      495.52    470.64 o 
  -4  35   3      213.29      137.95    466.82 o 
  -3  35   3      695.91     1022.29    526.02 o 
  -2  35   3       21.03      400.21    303.76 o 
  -1  35   3    12504.16    11938.26    830.42 o 
   0  35   3    12083.27    12713.54    871.67 o 
   1  35   3     5040.52     4721.42    557.27 o 
   2  35   3      859.71      938.46    868.87 o 
   3  35   3      922.12     1331.43    571.76 o 
  -3  36   3      126.33     -209.02    401.81 o 
  -2  36   3      180.34      114.99    308.24 o 
  -1  36   3      189.61       72.24    323.77 o 
   0  36   3     3104.92     2619.83    478.43 o 
   1  36   3     3757.60     4547.46   1368.79 o 
   2  36   3      980.55      494.68    341.72 o 
 -14   0   4     1765.13     1573.73    480.78 o 
 -13   0   4     1179.14      986.76    401.26 o 
 -12   0   4     3357.97     2893.09    545.64 o 
 -11   0   4     4335.10     3825.65    565.95 o 
 -10   0   4     3879.33     3862.43    542.64 o 
  -9   0   4       49.03      100.95    198.95 o 
  -8   0   4     2078.54     2650.99    394.90 o 
  -7   0   4    15699.88    16324.21    525.24 o 
  -6   0   4     8491.55     8592.30    403.25 o 
  -5   0   4     7849.66     7829.59    376.18 o 
  -4   0   4    42724.83    44624.52   1081.27 o 
  -3   0   4    66251.14    66291.90   1531.20 o 
  -2   0   4     2736.35     3096.56    188.10 o 
  -1   0   4    33219.70    32774.50    807.22 o 
   1   0   4   319024.75   323400.94   9963.36 o 
   2   0   4    28764.23    28837.76   1065.42 o 
   3   0   4    17587.20    18430.74    769.43 o 
   5   0   4    10489.66    10551.78    614.83 o 
   6   0   4     6787.43     7114.74    508.39 o 
   7   0   4    50509.05    49771.01   1335.68 o 
   8   0   4    31907.49    33484.07   2714.87 o 
   9   0   4    18513.71    20548.81   1134.00 o 
  10   0   4     3497.84     3735.70    564.52 o 
  11   0   4      364.26     -334.70    233.79 o 
  12   0   4     1399.81     1615.03    467.12 o 
 -14   1   4     1858.00     1862.02    367.48 o 
 -13   1   4      294.66      220.31    228.60 o 
 -12   1   4     5815.88     6274.70   1084.52 o 
 -11   1   4     6147.64     5965.33    974.39 o 
 -10   1   4      510.07      336.62    184.83 o 
  -9   1   4    13568.12    12741.09   1384.52 o 
  -8   1   4    78451.16    76930.49   1551.46 o 
  -7   1   4    70293.23    68859.85   1175.72 o 
  -6   1   4     6703.59     6893.82    206.17 o 
  -5   1   4     7277.64     7314.04    204.18 o 
  -4   1   4    97883.49    99945.39   1837.49 o 
  -3   1   4    61802.41    62777.55   1028.82 o 
  -2   1   4      557.73      656.21     78.97 o 
  -1   1   4     1949.53     1979.49    117.80 o 
   0   1   4    21431.67    20641.98    542.30 o 
   1   1   4    22404.27    24300.36    523.95 o 
   2   1   4     1735.89     2036.67    135.23 o 
   3   1   4      149.77      110.88     97.40 o 
   4   1   4      164.23       72.49     53.22 o 
   5   1   4     1764.37     1416.42    145.21 o 
   6   1   4      202.64      101.04     76.65 o 
   7   1   4     6528.07     6219.22    510.33 o 
   8   1   4    12648.62    12809.26    375.65 o 
   9   1   4    12188.97    12067.32    600.66 o 
  10   1   4     1601.78     1609.32    277.16 o 
  11   1   4        2.41     -227.64    168.06 o 
  12   1   4       90.23      199.85    214.46 o 
 -14   2   4        6.45      -36.80    224.49 o 
 -13   2   4      817.67      601.23    256.93 o 
 -12   2   4     3188.59     3410.16    407.60 o 
 -11   2   4      808.52      652.86    215.64 o 
 -10   2   4       90.72      102.39    167.03 o 
  -9   2   4      391.42      240.81    170.42 o 
  -8   2   4      340.98      441.63    126.81 o 
  -7   2   4       26.28       44.65     63.32 o 
  -6   2   4      122.88      313.96     73.81 o 
  -5   2   4    16927.44    16836.44    398.69 o 
  -4   2   4    31541.06    31857.56    646.78 o 
  -3   2   4     6477.70     7126.80    189.43 o 
  -2   2   4     3284.43     3611.88    157.00 o 
  -1   2   4     2512.24     2699.54    171.53 o 
   0   2   4    19311.53    18591.32    494.57 o 
   1   2   4    28680.92    30153.30    545.81 o 
   2   2   4    15815.05    16023.37    398.47 o 
   3   2   4     6246.14     5753.50    266.70 o 
   4   2   4    33578.82    28120.59   2527.74 o 
   5   2   4    27066.76    24928.07    616.31 o 
   6   2   4      355.00      316.31     89.90 o 
   7   2   4     5038.03     5383.73    252.29 o 
   8   2   4    23334.54    24650.52    677.77 o 
   9   2   4     3424.24     3561.19    551.79 o 
  10   2   4      189.18       17.29    160.85 o 
  11   2   4      290.59      339.49    211.60 o 
  12   2   4      381.28      314.55    217.68 o 
 -14   3   4      370.16      359.26    253.54 o 
 -13   3   4     7102.59     6835.05    768.02 o 
 -12   3   4    10739.52    11225.86    950.66 o 
 -11   3   4    20155.30    20995.11    830.57 o 
 -10   3   4     3654.28     4381.32    945.51 o 
  -9   3   4      320.81      118.32    149.71 o 
  -8   3   4      412.34      285.48    115.35 o 
  -7   3   4     2384.40     2832.39    201.77 o 
  -6   3   4     4938.75     5044.90    235.48 o 
  -5   3   4    34831.51    34076.51    912.22 o 
  -4   3   4    84991.74    83944.51   1555.12 o 
  -3   3   4    14196.10    13387.75    319.03 o 
  -2   3   4        6.92       85.32     64.24 o 
  -1   3   4     5558.03     5567.09    189.82 o 
   0   3   4      297.17      279.21     61.14 o 
   1   3   4      496.12      468.65     67.20 o 
   2   3   4      117.20       90.57     50.11 o 
   3   3   4     1042.06     1209.32    118.32 o 
   4   3   4       41.84      131.43     73.36 o 
   5   3   4     1234.80     1345.74    143.46 o 
   6   3   4       25.64       -9.38     81.65 o 
   7   3   4      974.44      938.01    124.72 o 
   8   3   4     1112.09     1305.84    210.02 o 
   9   3   4      435.85      514.19    270.31 o 
  10   3   4       60.20       60.38    166.53 o 
  11   3   4     1057.37      941.73    267.05 o 
  12   3   4     1394.80     1147.72    291.17 o 
 -14   4   4        3.44     -129.98    225.51 o 
 -13   4   4      177.86      173.05    240.43 o 
 -12   4   4      821.62      906.36    270.34 o 
 -11   4   4     1501.58     2038.40    492.38 o 
 -10   4   4        1.77       51.02    152.20 o 
  -9   4   4     1862.26     2313.39    285.95 o 
  -8   4   4      199.19       47.06    104.91 o 
  -7   4   4      849.72      681.07    127.53 o 
  -6   4   4     6217.39     6198.47    253.48 o 
  -5   4   4     8515.19     8213.63    281.67 o 
  -4   4   4    32837.57    33482.33    673.15 o 
  -3   4   4    57735.00    56588.95   1072.50 o 
  -2   4   4     7959.48     7472.56    222.83 o 
  -1   4   4     1472.80     1169.44    102.25 o 
   0   4   4      320.69      321.82     66.20 o 
   1   4   4      113.31       81.86     55.32 o 
   2   4   4    16439.95    15737.60    339.89 o 
   3   4   4    52379.48    52090.13    908.82 o 
   4   4   4    57677.51    57097.46   2422.18 o 
   5   4   4    53402.25    53573.32   1371.97 o 
   6   4   4     8252.21     8760.97    412.39 o 
   7   4   4      612.46      722.78    114.66 o 
   8   4   4     1651.41     1562.12    192.54 o 
   9   4   4     1578.78     1581.57    167.17 o 
  10   4   4     1506.99     1270.45    275.44 o 
  11   4   4     3469.71     4050.27    869.96 o 
  12   4   4      996.15      554.10    249.10 o 
 -14   5   4       64.60      416.40    387.22 o 
 -13   5   4      456.05       57.33    254.51 o 
 -12   5   4     1099.45     1306.75    297.25 o 
 -11   5   4     6896.31     6805.75    515.85 o 
 -10   5   4     8391.85     8959.40    505.40 o 
  -9   5   4     3207.37     3423.31    262.75 o 
  -8   5   4      453.20      391.94    125.31 o 
  -7   5   4      344.88      293.96    143.12 o 
  -6   5   4      547.17      359.49    101.15 o 
  -5   5   4    21141.98    21561.12    528.06 o 
  -4   5   4    27252.21    28345.62    583.91 o 
  -3   5   4    13674.75    14378.65    341.53 o 
  -2   5   4    11496.27    11737.45    358.58 o 
  -1   5   4     5904.49     5749.05    195.35 o 
   0   5   4      619.45      565.27     63.56 o 
   1   5   4      361.50      442.89     81.11 o 
   2   5   4     2133.08     1870.66    113.65 o 
   3   5   4     1469.21     1696.89    106.29 o 
   4   5   4       12.27      -77.84     67.90 o 
   5   5   4      919.68      867.69    161.04 o 
   6   5   4     1549.96     1268.29    188.09 o 
   7   5   4     2666.71     2415.67    350.74 o 
   8   5   4       16.54       34.30    114.54 o 
   9   5   4       19.92      146.89    138.53 o 
  10   5   4      298.73      182.44    174.16 o 
  11   5   4     1107.47      942.33    254.79 o 
  12   5   4     1571.30     1823.81    345.43 o 
 -14   6   4      163.99     -167.66    338.51 o 
 -13   6   4      100.22      -97.81    281.06 o 
 -12   6   4        0.51       36.35    215.64 o 
 -11   6   4      380.11      820.90    230.31 o 
 -10   6   4      506.07      395.57    183.24 o 
  -9   6   4      139.26      155.20    215.50 o 
  -8   6   4      431.28      173.52    117.16 o 
  -7   6   4      237.87      307.09    113.55 o 
  -6   6   4      578.85      840.04    161.60 o 
  -5   6   4       75.09      142.35    202.25 o 
  -4   6   4       48.18      106.41     82.92 o 
  -3   6   4      676.27      654.09     69.43 o 
  -2   6   4    12798.62    13932.03    293.52 o 
  -1   6   4    21921.71    22033.71    476.50 o 
   0   6   4     2965.98     2835.77    111.85 o 
   1   6   4     5024.57     5576.23    206.35 o 
   2   6   4      199.67      154.54     59.65 o 
   3   6   4      102.07      131.76     53.11 o 
   4   6   4      234.72      151.57     73.07 o 
   5   6   4     5278.09     4832.52    250.27 o 
   6   6   4     7831.42     7615.95    385.54 o 
   7   6   4     1417.96     1445.39    208.78 o 
   8   6   4        0.45       52.48    106.84 o 
   9   6   4      100.19       -4.30    106.57 o 
  10   6   4        7.80      -41.03    153.26 o 
  11   6   4      238.09      340.65    205.33 o 
  12   6   4      220.48      159.85    231.39 o 
 -13   7   4     2188.09     1997.22    547.37 o 
 -12   7   4     7420.51     7452.02    572.98 o 
 -11   7   4     6032.31     6675.97   1201.20 o 
 -10   7   4     5986.26     5907.34    450.65 o 
  -9   7   4      444.00      471.50    233.89 o 
  -8   7   4        1.54     -152.36    104.23 o 
  -7   7   4     4375.37     4514.88    262.43 o 
  -6   7   4     2391.52     2840.65    262.47 o 
  -5   7   4    10513.12    10181.49    378.66 o 
  -4   7   4    43437.66    41703.17    820.61 o 
  -3   7   4     7356.77     7412.04    194.75 o 
  -2   7   4      630.65      766.77     74.93 o 
  -1   7   4    21583.12    22267.33    409.12 o 
   0   7   4     5274.38     5308.35    252.25 o 
   1   7   4      733.12      837.72     98.48 o 
   2   7   4     1737.71     1576.99    109.29 o 
   3   7   4      428.95      591.57     74.70 o 
   4   7   4      411.56      552.54     90.86 o 
   5   7   4     2506.76     2612.18    171.95 o 
   6   7   4     2360.48     2091.76    229.49 o 
   7   7   4      190.89       94.18    131.17 o 
   8   7   4        2.84       33.53    101.11 o 
   9   7   4      972.29      927.03    150.79 o 
  10   7   4        8.36      175.18    179.24 o 
  11   7   4     2072.54     2409.55    640.26 o 
  12   7   4     1919.17     1517.82    318.40 o 
 -13   8   4      114.21      160.15    365.15 o 
 -12   8   4     3390.38     3589.53    634.63 o 
 -11   8   4     2377.96     2490.41    316.51 o 
 -10   8   4      324.57      315.78    169.52 o 
  -9   8   4     1331.12     1696.99    203.07 o 
  -8   8   4     2772.90     2968.19    431.61 o 
  -7   8   4      929.55     1090.03    177.10 o 
  -6   8   4      149.07       31.89    168.83 o 
  -5   8   4     4602.10     4664.91    359.51 o 
  -4   8   4    29104.39    27299.38    509.53 o 
  -3   8   4    32855.34    32343.33    581.86 o 
  -2   8   4     3798.10     3735.16    138.43 o 
  -1   8   4     5097.71     5377.94    150.70 o 
   0   8   4    14403.20    14123.57    503.52 o 
   1   8   4    13261.29    13342.07    353.08 o 
   2   8   4     1459.36     1524.47    110.57 o 
   3   8   4    36067.25    33144.12    592.97 o 
   4   8   4   114915.60   113101.45   1870.63 o 
   5   8   4    39087.26    39569.07    886.00 o 
   6   8   4     4713.40     5032.88    285.29 o 
   7   8   4      222.75      227.39    192.88 o 
   8   8   4      509.41      430.11    129.95 o 
   9   8   4      361.93      237.60    114.67 o 
  10   8   4     1936.89     2184.97    321.93 o 
  11   8   4     2349.44     2189.85    660.95 o 
  12   8   4      875.22      922.93    226.69 o 
 -13   9   4     2866.47     2803.01    608.69 o 
 -12   9   4     9957.77     9640.33    997.65 o 
 -11   9   4    14018.95    12853.79    972.55 o 
 -10   9   4     4902.32     4698.86    322.43 o 
  -9   9   4     2338.07     2230.35    224.73 o 
  -8   9   4    12161.18    13569.23    537.32 o 
  -7   9   4    17613.54    17399.20    597.67 o 
  -6   9   4      160.72      185.85    205.38 o 
  -5   9   4    26373.80    26096.43    612.41 o 
  -4   9   4    61004.87    60169.39    899.21 o 
  -3   9   4    50429.43    49248.23    841.54 o 
  -2   9   4      267.56      335.22     81.95 o 
  -1   9   4        4.83        6.16     69.54 o 
   0   9   4      213.93      121.95     76.91 o 
   1   9   4     1562.37     1659.30    129.55 o 
   2   9   4      694.68      785.58    129.34 o 
   3   9   4     3203.40     3077.19    164.54 o 
   4   9   4      125.35       67.77     69.48 o 
   5   9   4     2940.23     2656.57    177.43 o 
   6   9   4      355.15      586.23    115.67 o 
   7   9   4     2504.39     2390.80    177.70 o 
   8   9   4     3466.79     3647.64    217.01 o 
   9   9   4     4503.25     4304.62    245.31 o 
  10   9   4       27.17       31.27    122.87 o 
  11   9   4     1239.79     1110.63    320.29 o 
  12   9   4     2142.10     2071.62    320.86 o 
 -13  10   4     1638.94      969.15    419.89 o 
 -12  10   4      962.49      518.77    365.33 o 
 -11  10   4      941.59      867.97    371.54 o 
 -10  10   4      323.03      -73.11    165.55 o 
  -9  10   4      752.44     1053.28    272.66 o 
  -8  10   4     1356.60     1283.67    205.53 o 
  -7  10   4     2700.18     2586.89    408.29 o 
  -6  10   4        0.61      172.95     92.35 o 
  -5  10   4     4547.58     4856.94    559.69 o 
  -4  10   4    20426.64    20637.84    361.85 o 
  -3  10   4    14018.26    14457.35    390.87 o 
  -2  10   4      161.93      173.86    176.92 o 
  -1  10   4    17385.76    17315.38    338.77 o 
   0  10   4    32249.67    30094.24    642.56 o 
   1  10   4    76140.56    73667.26   1422.06 o 
   2  10   4    30940.19    31793.85    855.60 o 
   3  10   4      105.90      161.78     80.53 o 
   4  10   4    11892.31    11790.10    321.36 o 
   5  10   4    30763.09    30876.87    734.30 o 
   6  10   4     2867.75     2740.19    189.83 o 
   7  10   4    16340.52    16148.56    410.06 o 
   8  10   4    20404.94    19224.44    465.07 o 
   9  10   4    10445.12    10555.33    351.97 o 
  10  10   4     3326.98     3559.16    241.74 o 
  11  10   4       58.48     -213.12    140.68 o 
  12  10   4       51.46      190.31    341.20 o 
 -13  11   4     1879.36     1361.91    478.21 o 
 -12  11   4     4249.69     4242.12    682.94 o 
 -11  11   4      264.77      521.07    331.07 o 
 -10  11   4     1190.50     1560.95    275.14 o 
  -9  11   4    18428.90    18776.95    755.06 o 
  -8  11   4    44140.11    44325.00   1024.34 o 
  -7  11   4    58511.23    51509.46   2026.47 o 
  -6  11   4    10637.62    10376.64    391.83 o 
  -5  11   4     2929.53     3235.79    140.03 o 
  -4  11   4    35424.60    35268.96    567.95 o 
  -3  11   4    10065.87    10283.26    273.21 o 
  -2  11   4      141.28      185.71     87.41 o 
  -1  11   4     2211.50     2145.26    113.69 o 
   0  11   4    15836.50    14874.33    335.73 o 
   1  11   4    12142.73    12369.36    308.99 o 
   2  11   4       14.62       30.52     80.60 o 
   3  11   4     4775.11     4596.61    287.74 o 
   4  11   4     1161.84     1136.63    118.81 o 
   5  11   4      182.31      210.24     92.69 o 
   6  11   4     1200.97     1194.15    131.30 o 
   7  11   4     2229.63     2368.66    178.86 o 
   8  11   4    11881.65    11885.14    355.82 o 
   9  11   4     4151.58     4357.13    298.81 o 
  10  11   4     6491.44     7344.60    338.64 o 
  11  11   4     1067.16      799.65    238.67 o 
  12  11   4      129.78       -6.23    323.17 o 
 -13  12   4     1818.65     1257.47    491.26 o 
 -12  12   4     4654.67     4962.07    731.07 o 
 -11  12   4      858.20      838.28    373.00 o 
 -10  12   4      346.44      136.11    391.48 o 
  -9  12   4      192.83      217.59    182.15 o 
  -8  12   4        1.25      277.98    189.40 o 
  -7  12   4     3756.49     4188.21    535.44 o 
  -6  12   4     8887.72     9564.53    388.92 o 
  -5  12   4      166.47      206.11     62.04 o 
  -4  12   4      968.74      812.88     90.41 o 
  -3  12   4    24070.97    23915.54    492.12 o 
  -2  12   4       44.96      -86.94     60.71 o 
  -1  12   4    24759.73    24081.97    411.80 o 
   0  12   4    58891.19    54680.55    949.96 o 
   1  12   4    41816.15    38767.88    718.73 o 
   2  12   4    17494.98    15930.94    429.29 o 
   3  12   4      849.33      836.81    164.49 o 
   4  12   4    14363.57    14574.97    330.14 o 
   5  12   4     3774.47     4089.23    203.57 o 
   6  12   4     2187.72     2043.45    176.76 o 
   7  12   4    21649.90    20822.35    530.80 o 
   8  12   4    25052.62    25550.68    564.92 o 
   9  12   4     8014.15     8243.76    363.22 o 
  10  12   4     2761.37     2870.51    225.75 o 
  11  12   4      485.59      232.47    338.65 o 
  12  12   4      759.93      190.16    331.18 o 
 -13  13   4      982.83     1229.06    473.12 o 
 -12  13   4     3220.41     2584.81    549.17 o 
 -11  13   4    10186.95     9517.67    962.03 o 
 -10  13   4      683.08      540.22    266.48 o 
  -9  13   4     1065.89      948.19    243.12 o 
  -8  13   4    17024.54    16046.63   2380.49 o 
  -7  13   4    52031.20    51137.55   1462.50 o 
  -6  13   4      616.18      393.06    188.98 o 
  -5  13   4    45285.17    43517.57    785.38 o 
  -4  13   4    31490.80    31255.38    610.43 o 
  -3  13   4    40904.47    39336.13    862.79 o 
  -2  13   4     1904.79     1644.47    257.87 o 
  -1  13   4     5006.40     4908.71    136.03 o 
   0  13   4     5232.45     5162.75    195.43 o 
   1  13   4     3353.74     3174.60    166.70 o 
   2  13   4       58.08        7.70     76.92 o 
   3  13   4     2979.24     2607.46    168.74 o 
   4  13   4     1022.15      970.18     98.23 o 
   5  13   4     6283.21     6192.32    217.88 o 
   6  13   4       54.65       82.92     95.05 o 
   7  13   4     2690.56     2784.18    189.57 o 
   8  13   4     7153.79     7516.52    309.80 o 
   9  13   4     5049.42     4931.93    272.11 o 
  10  13   4       27.15      -30.05    152.93 o 
  11  13   4      543.53      486.13    338.49 o 
  12  13   4      880.43      870.35    438.86 o 
 -13  14   4      138.32     -133.07    302.19 o 
 -12  14   4     1423.57     1667.64    501.03 o 
 -11  14   4     2567.26     3133.97    566.36 o 
 -10  14   4      361.64      320.99    214.36 o 
  -9  14   4      108.32      111.82    182.75 o 
  -8  14   4     1377.88     1401.62    274.95 o 
  -7  14   4        6.36      -69.11    204.24 o 
  -6  14   4     1193.06     1759.18    273.64 o 
  -5  14   4     9418.73     9627.12    340.35 o 
  -4  14   4    20468.27    21707.41    472.74 o 
  -3  14   4    29590.94    28810.27    683.59 o 
  -2  14   4    23529.79    23057.77    786.51 o 
  -1  14   4     9230.53     9694.46    232.25 o 
   0  14   4    12670.11    12568.46    287.42 o 
   1  14   4     1789.58     1717.40    120.35 o 
   2  14   4       72.01      161.95     75.93 o 
   3  14   4    43881.76    43162.64    743.51 o 
   4  14   4    54691.26    54399.37    913.49 o 
   5  14   4    32639.24    32718.57    562.74 o 
   6  14   4     3284.97     3579.38    260.31 o 
   7  14   4      729.06      694.68    121.11 o 
   8  14   4      803.02      600.74    126.08 o 
   9  14   4      461.76       40.24    152.45 o 
  10  14   4      222.23      550.16    188.29 o 
  11  14   4      698.62     1295.13    440.18 o 
 -13  15   4     4437.06     3974.70    722.75 o 
 -11  15   4    14853.53    14475.05   1019.96 o 
 -10  15   4    11100.01    11348.69    635.09 o 
  -9  15   4     5056.13     5048.68    470.47 o 
  -8  15   4     2366.06     2202.60    319.00 o 
  -7  15   4        0.85     -232.60    161.90 o 
  -6  15   4     2958.28     3230.23    348.01 o 
  -5  15   4    26494.45    26804.04    672.45 o 
  -4  15   4    33046.68    33937.39    792.18 o 
  -3  15   4    25494.53    25132.64    628.58 o 
  -2  15   4    12689.61    12699.24    342.29 o 
  -1  15   4      417.74      459.26     66.30 o 
   0  15   4      112.15      125.44     62.21 o 
   1  15   4      572.41      444.78     78.56 o 
   2  15   4     1657.47     1684.21    128.00 o 
   3  15   4      922.37      900.63    137.94 o 
   4  15   4      331.39      300.17    118.73 o 
   5  15   4     1287.28     1453.19    144.98 o 
   6  15   4        2.79       43.76     89.28 o 
   7  15   4      988.94      648.28    121.94 o 
   8  15   4       40.80     -189.15    108.58 o 
   9  15   4      368.76       71.09    293.11 o 
  10  15   4      223.59      334.80    172.79 o 
  11  15   4      999.03     1473.74    443.13 o 
 -12  16   4       66.51      -29.76    312.38 o 
 -11  16   4      134.50      -48.16    214.13 o 
 -10  16   4      493.96      441.12    241.64 o 
  -9  16   4       14.22     -176.41    328.51 o 
  -8  16   4      379.43       10.88    188.83 o 
  -7  16   4      578.15      445.20    217.31 o 
  -6  16   4     3850.24     3532.08    603.08 o 
  -5  16   4     8076.10     8553.57    339.15 o 
  -4  16   4    16510.49    17538.63    503.87 o 
  -3  16   4     3267.75     3132.16    201.99 o 
  -2  16   4     2611.96     2844.75    177.72 o 
  -1  16   4      754.42      851.16     80.61 o 
   0  16   4      394.09      582.03     83.32 o 
   1  16   4     3781.21     3775.57    177.65 o 
   2  16   4    11823.83    11511.55    300.25 o 
   3  16   4     8642.17     9015.89    513.39 o 
   4  16   4     3831.73     4007.47    208.48 o 
   5  16   4     9018.52     8484.53    290.73 o 
   6  16   4      142.90       26.93     96.81 o 
   7  16   4       22.24      246.79    121.44 o 
   8  16   4     2807.30     2593.96    283.09 o 
   9  16   4     1505.20     1583.29    399.71 o 
  10  16   4      967.96      501.77    201.10 o 
  11  16   4      770.61      862.55    411.84 o 
 -12  17   4      406.74      160.28    353.32 o 
 -11  17   4     1810.01     1134.39    545.08 o 
 -10  17   4        9.70      141.89    220.84 o 
  -9  17   4       15.51     -101.76    168.51 o 
  -8  17   4     1216.76     1174.02    269.62 o 
  -7  17   4      367.82       89.40    368.93 o 
  -6  17   4        6.36      221.10    196.50 o 
  -5  17   4      691.23      379.15    260.59 o 
  -4  17   4        2.93      107.44    107.20 o 
  -3  17   4     2381.65     1936.22    175.51 o 
  -2  17   4     3868.78     4097.73    218.18 o 
  -1  17   4     3058.92     3160.31    137.62 o 
   0  17   4     1041.54      904.15     98.00 o 
   1  17   4     1580.60     1701.32    152.16 o 
   2  17   4       94.34       34.51    116.15 o 
   3  17   4       65.20     -118.23     97.51 o 
   4  17   4       44.12      -35.65     88.64 o 
   5  17   4      206.40      280.93    111.11 o 
   6  17   4     2802.56     2632.90    255.19 o 
   7  17   4       29.79       12.58    132.07 o 
   8  17   4     1977.33     2060.82    259.85 o 
   9  17   4       26.75      156.32    172.80 o 
  10  17   4       19.13       30.41    173.23 o 
  11  17   4        0.02      -18.04    191.09 o 
 -12  18   4      283.64      379.75    392.61 o 
 -11  18   4      717.16      706.52    278.30 o 
 -10  18   4      731.48      292.91    497.08 o 
  -9  18   4       11.08       42.88    262.03 o 
  -8  18   4        7.59      -22.31    201.57 o 
  -7  18   4      401.10      523.81    286.59 o 
  -6  18   4      713.52     1141.94    257.93 o 
  -5  18   4     4128.38     4992.88    417.77 o 
  -4  18   4     2216.52     2287.23    300.78 o 
  -3  18   4       88.83       22.25    100.45 o 
  -2  18   4      815.24      566.30    114.68 o 
  -1  18   4      244.04      176.37     65.92 o 
   0  18   4      363.95      237.77     95.72 o 
   1  18   4        2.45      -15.64     76.93 o 
   2  18   4       21.06     -110.20     76.87 o 
   3  18   4      829.74     1098.25    238.63 o 
   4  18   4     9769.22    10039.12    312.79 o 
   5  18   4    16438.33    16984.03    475.24 o 
   6  18   4    23381.50    23989.07    734.94 o 
   7  18   4      750.47      498.28    173.08 o 
   8  18   4      472.66      327.42    180.58 o 
   9  18   4      985.81     1087.39    230.59 o 
  10  18   4      533.11      418.48    200.60 o 
  11  18   4      766.16     1052.19    254.66 o 
 -12  19   4    12767.04    11721.95   1181.15 o 
 -11  19   4     3068.26     2947.87    417.59 o 
 -10  19   4      201.22      -19.53    199.94 o 
  -9  19   4      237.27      182.34    235.28 o 
  -8  19   4     3027.45     2613.74    545.26 o 
  -7  19   4      342.65     -143.91    162.94 o 
  -6  19   4     2181.13     1593.11    463.37 o 
  -5  19   4    21487.91    21954.59    845.92 o 
  -4  19   4    10138.18    10597.55    834.25 o 
  -3  19   4     5329.19     4988.57    347.16 o 
  -2  19   4     5807.50     5794.94    399.19 o 
  -1  19   4     4950.53     4907.45    255.64 o 
   0  19   4     1336.06     1105.43    111.72 o 
   1  19   4       14.39     -107.26     72.11 o 
   2  19   4        2.88      -60.75     81.05 o 
   3  19   4      464.25      305.57    123.92 o 
   4  19   4      776.91      821.81    160.73 o 
   5  19   4      140.27      -10.82    110.36 o 
   6  19   4     1067.29     1187.72    205.21 o 
   7  19   4      492.77      473.28    175.42 o 
   8  19   4        0.28     -156.31    156.97 o 
   9  19   4      555.09      560.95    215.46 o 
  10  19   4       82.73      229.83    193.86 o 
 -12  20   4     2125.65     2058.95    554.82 o 
 -11  20   4      323.47      334.23    269.98 o 
 -10  20   4       46.26      190.13    236.19 o 
  -9  20   4        0.50      185.52    336.52 o 
  -8  20   4     1349.72     1066.98    288.24 o 
  -7  20   4       45.97     -264.74    184.19 o 
  -6  20   4      708.59      592.45    337.88 o 
  -5  20   4     3599.27     3622.07    375.49 o 
  -4  20   4     5462.11     5840.86    457.94 o 
  -3  20   4    17458.33    17924.16    808.48 o 
  -2  20   4     5997.69     5912.19    275.33 o 
  -1  20   4       45.66       68.08    103.68 o 
   0  20   4     6022.95     6013.47    222.69 o 
   1  20   4     1054.25     1086.21    121.68 o 
   2  20   4     1325.50     1387.07    135.17 o 
   3  20   4     1494.73     1727.32    199.81 o 
   4  20   4    36335.25    37359.32    820.92 o 
   5  20   4    24838.32    24959.12    744.60 o 
   6  20   4    15650.43    16414.24    625.91 o 
   7  20   4       19.67      158.85    159.42 o 
   8  20   4     2033.80     1670.31    275.95 o 
   9  20   4      243.63      211.69    258.28 o 
  10  20   4        0.04     -106.64    184.71 o 
 -11  21   4     2288.49     2203.17    402.51 o 
 -10  21   4      382.30      517.12    246.67 o 
  -9  21   4     4879.38     4887.94    585.42 o 
  -8  21   4    17394.32    17691.54   2242.07 o 
  -7  21   4    12432.22    11893.26   1277.30 o 
  -6  21   4      728.42      258.48    208.68 o 
  -5  21   4     7121.70     6499.42    499.80 o 
  -4  21   4    15299.94    16196.65    540.73 o 
  -3  21   4    10885.18    10993.37    462.24 o 
  -2  21   4     1388.80     1431.09    222.39 o 
  -1  21   4      969.38     1042.73    147.78 o 
   0  21   4     3419.48     3779.34    237.03 o 
   1  21   4       21.27      -97.10    138.93 o 
   2  21   4     2426.03     2251.04    169.86 o 
   3  21   4      350.45      534.59    131.66 o 
   4  21   4      414.21      177.24    146.15 o 
   5  21   4     2633.03     2807.33    280.82 o 
   6  21   4     2598.72     2822.20    296.32 o 
   7  21   4     1728.06     1578.34    350.68 o 
   8  21   4     4992.92     5368.35    718.71 o 
   9  21   4     1467.31     1263.78    268.20 o 
  10  21   4     1582.63     1388.59    283.70 o 
 -11  22   4     1892.54     2337.31    406.54 o 
 -10  22   4      544.18      751.76    297.94 o 
  -9  22   4      174.84      176.23    250.59 o 
  -8  22   4      112.97      -67.23    341.29 o 
  -7  22   4     1902.21     1738.87    319.95 o 
  -6  22   4     3248.38     2985.55    366.43 o 
  -5  22   4      102.78      355.90    204.74 o 
  -4  22   4      539.32      535.50    171.44 o 
  -3  22   4     6765.24     6802.78    393.38 o 
  -2  22   4       20.66     -217.03    112.02 o 
  -1  22   4    14247.82    13850.43    419.90 o 
   0  22   4    29702.77    31894.44    712.94 o 
   1  22   4    25022.26    24980.31    524.19 o 
   2  22   4    17316.79    16766.56    718.68 o 
   3  22   4       78.46       30.25    155.73 o 
   4  22   4     6240.33     6195.90    482.41 o 
   5  22   4     9974.54    10945.64    752.66 o 
   6  22   4      205.10      326.69    163.38 o 
   7  22   4    15384.39    16060.30   1209.39 o 
   8  22   4     5368.06     4803.80    481.85 o 
   9  22   4     5992.58     6210.87    542.90 o 
  10  22   4     5418.84     5304.33    452.88 o 
 -11  23   4      274.11      248.32    546.10 o 
 -10  23   4     1255.89     1611.76    363.69 o 
  -9  23   4    12926.37    13255.11   1095.25 o 
  -8  23   4    20226.66    21762.78    946.26 o 
  -7  23   4    24136.66    25330.76    993.65 o 
  -6  23   4     6358.06     6443.36    524.51 o 
  -5  23   4     1067.31      925.20    262.37 o 
  -4  23   4     1360.31     1422.97    213.80 o 
  -3  23   4     9694.04    10309.09    451.75 o 
  -2  23   4      458.66      444.34    134.89 o 
  -1  23   4     5679.79     6034.58    424.65 o 
   0  23   4     2921.38     3278.62    461.17 o 
   1  23   4     4603.23     4719.46    348.00 o 
   2  23   4     1466.79     1241.03    202.71 o 
   3  23   4     1005.08      730.89    172.34 o 
   4  23   4       14.20        2.24    113.46 o 
   5  23   4       75.51       25.82    131.43 o 
   6  23   4       37.15     -207.29    133.15 o 
   7  23   4     2754.13     2694.42    474.03 o 
   8  23   4     1334.15     1114.69    244.32 o 
   9  23   4     3948.52     3893.09    474.36 o 
 -10  24   4       86.44      597.00    407.92 o 
  -9  24   4     1011.58      450.01    287.49 o 
  -8  24   4      473.84      212.25    247.09 o 
  -7  24   4      516.35      355.25    325.96 o 
  -6  24   4      278.92      308.54    223.55 o 
  -5  24   4      127.68      350.26    245.04 o 
  -4  24   4     4593.36     5172.16    345.96 o 
  -3  24   4     1490.31     1521.74    215.35 o 
  -2  24   4      222.21      225.69    126.81 o 
  -1  24   4     8933.36     8913.64    352.41 o 
   0  24   4    14192.85    14902.26    700.88 o 
   1  24   4     9684.67     9743.97    467.48 o 
   2  24   4     3104.74     3300.28    457.57 o 
   3  24   4      569.76      482.12    144.58 o 
   4  24   4     9566.21     9746.62    396.55 o 
   5  24   4     4564.26     3951.92    334.99 o 
   6  24   4      443.44      573.31    265.11 o 
   7  24   4     2150.63     1588.14    273.37 o 
   8  24   4     3593.72     3765.90    375.23 o 
   9  24   4     5267.33     6273.14    488.13 o 
 -10  25   4     1307.27      659.69    732.42 o 
  -9  25   4      439.78       86.54    251.19 o 
  -8  25   4     1064.76      972.71    304.01 o 
  -7  25   4      428.30      342.47    259.60 o 
  -6  25   4      283.76      -26.12    211.46 o 
  -5  25   4     5571.30     5071.66    556.29 o 
  -4  25   4    15752.08    15444.11    558.00 o 
  -3  25   4    12834.22    13012.26    503.44 o 
  -2  25   4     3141.35     3105.44    277.19 o 
  -1  25   4       37.48      -48.22    111.62 o 
   0  25   4       22.31       52.96    164.70 o 
   1  25   4      169.29      237.14    166.14 o 
   2  25   4      223.48      224.67    166.53 o 
   3  25   4       26.14       24.48    119.35 o 
   4  25   4       39.51     -154.45    113.91 o 
   5  25   4       31.37      130.87    155.92 o 
   6  25   4      128.04     -155.25    153.35 o 
   7  25   4      116.80      203.25    180.44 o 
   8  25   4      235.19      158.84    210.43 o 
   9  25   4     1330.05     1158.18    356.92 o 
 -10  26   4      229.78      192.82    277.49 o 
  -9  26   4     1447.31      857.32    301.21 o 
  -8  26   4     1246.37      749.66    477.94 o 
  -7  26   4       65.95      214.83    254.02 o 
  -6  26   4     1625.01     1672.77    437.69 o 
  -5  26   4      894.26     1069.49    274.29 o 
  -4  26   4     2282.03     1885.93    311.54 o 
  -3  26   4     9067.03     8649.12    431.65 o 
  -2  26   4     1885.26     2111.93    255.94 o 
  -1  26   4      429.85      567.13    183.04 o 
   0  26   4      327.01      243.95    171.25 o 
   1  26   4      518.07      534.55    187.42 o 
   2  26   4     4766.39     4448.38    357.85 o 
   3  26   4    17510.24    17974.28    649.24 o 
   4  26   4    10880.20    11213.87    438.76 o 
   5  26   4     5795.61     5698.66    745.37 o 
   6  26   4      438.34      522.23    198.22 o 
   7  26   4      165.45       28.47    202.70 o 
   8  26   4     1858.74     1703.00    329.77 o 
  -9  27   4     1753.53     1164.75    344.30 o 
  -8  27   4       88.44      256.62    260.72 o 
  -7  27   4      113.94       32.49    279.60 o 
  -6  27   4      841.00      642.23    272.50 o 
  -5  27   4     2137.55     1949.64    953.53 o 
  -4  27   4     1673.11     1521.19    463.22 o 
  -3  27   4     7689.77     7655.77    444.42 o 
  -2  27   4      837.79      712.21    262.19 o 
  -1  27   4      778.07     1147.86    285.31 o 
   0  27   4       59.37      -35.30    146.97 o 
   1  27   4      245.66      139.88    174.30 o 
   2  27   4      146.86      243.68    175.08 o 
   3  27   4      414.60      558.32    206.39 o 
   4  27   4       81.88      -96.63    282.38 o 
   5  27   4     1288.88      985.21    236.56 o 
   6  27   4        6.63      106.03    171.81 o 
   7  27   4      138.01       73.65    194.47 o 
   8  27   4      361.55      155.75    219.08 o 
  -9  28   4        0.55      144.03    267.51 o 
  -8  28   4       38.20      118.31    366.58 o 
  -7  28   4       50.36      -22.06    321.10 o 
  -6  28   4     1079.10      836.41    273.06 o 
  -5  28   4     2956.13     2660.48    372.88 o 
  -4  28   4     2183.10     1839.39    322.95 o 
  -3  28   4       29.69       18.19    228.41 o 
  -2  28   4        1.95      -67.73    206.67 o 
  -1  28   4      141.17      -78.87    407.82 o 
   0  28   4      223.27       39.64    220.43 o 
   1  28   4      149.94      307.23    182.12 o 
   2  28   4     1621.38     1549.68    467.03 o 
   3  28   4     1586.43     1413.22    259.83 o 
   4  28   4       16.52       27.41    232.82 o 
   5  28   4      346.49      239.30    531.69 o 
   6  28   4     1070.97     1610.42    270.70 o 
   7  28   4      343.78     -182.48    185.51 o 
   8  28   4      846.43      574.40    242.03 o 
  -8  29   4       81.92     -325.13    299.81 o 
  -7  29   4       96.24      -87.67    256.24 o 
  -6  29   4     1621.74     1338.20    324.83 o 
  -5  29   4     4207.43     4860.41    659.68 o 
  -4  29   4     1193.85     1197.72    296.62 o 
  -3  29   4      558.92      691.48    277.32 o 
  -2  29   4      215.54      473.69    245.65 o 
  -1  29   4       67.61      284.34    248.40 o 
   0  29   4        0.24      -97.89    216.18 o 
   1  29   4      222.98      178.90    179.20 o 
   2  29   4      490.61      320.82    192.52 o 
   3  29   4      389.08      633.27    231.72 o 
   4  29   4      121.45       89.65    232.59 o 
   5  29   4     1872.86     1775.03    363.33 o 
   6  29   4     2562.79     2379.36    628.78 o 
   7  29   4       11.21       29.60    203.34 o 
  -8  30   4     1729.92     1685.17    371.56 o 
  -7  30   4      491.62      445.02    280.83 o 
  -6  30   4      639.78      594.61    283.59 o 
  -5  30   4     2304.42     2645.84    395.48 o 
  -4  30   4     2815.27     2778.88    638.37 o 
  -3  30   4     4696.88     3838.22    449.15 o 
  -2  30   4     8220.50     8790.61    647.60 o 
  -1  30   4      892.49     1028.62    485.28 o 
   0  30   4      803.00      729.24    294.35 o 
   1  30   4      141.51      -48.64    247.67 o 
   2  30   4      233.04       25.70    201.21 o 
   3  30   4      927.27      874.91    267.44 o 
   4  30   4    13931.38    13442.30    799.84 o 
   5  30   4    11978.04    12563.39    845.41 o 
   6  30   4     5867.78     5901.50    857.17 o 
   7  30   4     1352.02     2098.46    420.67 o 
  -7  31   4        5.74     -239.74    230.63 o 
  -6  31   4     1062.01     1030.79    674.58 o 
  -5  31   4     3463.34     4049.21    727.14 o 
  -4  31   4     2788.27     3677.25    718.72 o 
  -3  31   4     2602.34     1707.86    343.84 o 
  -2  31   4      744.93      487.90    280.65 o 
  -1  31   4      502.47      553.81    275.72 o 
   0  31   4        3.88      -82.54    253.60 o 
   1  31   4       44.38      -70.15    242.52 o 
   2  31   4        0.31     -214.68    407.55 o 
   3  31   4       13.21     -172.91    211.27 o 
   4  31   4        0.00      -62.36    232.73 o 
   5  31   4      185.71      298.65    260.64 o 
   6  31   4      334.80      403.31    307.43 o 
  -7  32   4       40.18      -12.42    255.41 o 
  -6  32   4       66.43      -19.61    356.77 o 
  -5  32   4      138.44      124.72    404.99 o 
  -4  32   4     1487.06     1490.19    529.58 o 
  -3  32   4     2061.46     1654.43    557.51 o 
  -2  32   4        0.45       78.44    238.90 o 
  -1  32   4      251.04      264.96    270.41 o 
   0  32   4     1560.09     1360.52    336.39 o 
   1  32   4     4544.24     4144.86    498.98 o 
   2  32   4     1275.40     1593.20    362.41 o 
   3  32   4        1.13      165.23    382.90 o 
   4  32   4     3280.68     2716.33    658.06 o 
   5  32   4     8888.66     8239.88   1029.46 o 
  -6  33   4      545.84      462.51    458.76 o 
  -5  33   4        0.35      432.76    453.84 o 
  -4  33   4     1236.28      865.19    493.03 o 
  -3  33   4     1726.46      945.65    546.41 o 
  -2  33   4        8.47      -94.04    334.61 o 
  -1  33   4      544.32      606.24    292.19 o 
   0  33   4      348.15      351.68    288.35 o 
   1  33   4      849.08      836.02    316.65 o 
   2  33   4       59.46      390.54    304.11 o 
   3  33   4      522.38      478.16    425.58 o 
   4  33   4       16.80      212.09    431.37 o 
   5  33   4        2.84     -145.20    386.07 o 
  -5  34   4      359.76      322.03    501.05 o 
  -4  34   4        0.44       58.92    425.88 o 
  -3  34   4      173.31     -410.69    342.74 o 
  -2  34   4        8.94       23.14    286.85 o 
  -1  34   4     3785.31     3618.13    497.84 o 
   0  34   4    11019.95    12051.28    846.11 o 
   1  34   4    11581.35    10936.75    799.32 o 
   2  34   4     7126.08     6253.07    612.05 o 
   3  34   4      196.38      -41.16    398.34 o 
   4  34   4     2257.23     3438.84    757.34 o 
  -4  35   4      733.19      260.62    479.88 o 
  -3  35   4     1699.26     1622.65    562.82 o 
  -2  35   4       77.22       82.53    619.23 o 
  -1  35   4      761.06      600.77    364.93 o 
   0  35   4      780.81      496.24    333.32 o 
   1  35   4      650.01      477.90    324.74 o 
   2  35   4       75.70       11.98    299.62 o 
   3  35   4       49.84      139.33    422.83 o 
  -3  36   4      744.17      690.73    544.97 o 
  -2  36   4     1055.50     1129.16    553.35 o 
  -1  36   4        0.67      205.28    470.49 o 
   0  36   4      202.45      -65.19    323.77 o 
   1  36   4     2219.05     2293.49    476.20 o 
 -14   1   5     1991.95     2474.93    406.15 o 
 -13   1   5      840.72      451.42    238.83 o 
 -12   1   5       95.89     -203.68    192.12 o 
 -11   1   5      153.19      377.67    196.97 o 
 -10   1   5      185.15      140.97    150.10 o 
  -9   1   5     6739.49     7182.65    613.73 o 
  -8   1   5     8404.36     8559.37    397.38 o 
  -7   1   5     1322.85     1520.54    121.76 o 
  -6   1   5     5756.03     5956.90    197.00 o 
  -5   1   5     1523.82     1661.63    112.43 o 
  -4   1   5      114.23      120.99     52.91 o 
  -3   1   5    22159.84    22128.34    427.97 o 
  -2   1   5    14631.66    15697.20    332.88 o 
  -1   1   5      828.20      714.22     96.74 o 
   0   1   5       17.35       64.86     72.99 o 
   1   1   5     3117.54     3136.42    396.17 o 
   2   1   5    19248.38    19668.85    936.53 o 
   3   1   5     1068.89     1037.98    271.70 o 
   4   1   5       46.83        2.00     57.78 o 
   5   1   5      169.98       57.13     68.48 o 
   6   1   5      228.03      217.63     89.08 o 
   7   1   5     3855.27     3785.58    387.92 o 
   8   1   5    10943.21    11779.91    367.98 o 
   9   1   5     5969.90     5367.24    456.48 o 
  10   1   5     3329.64     2907.57    358.14 o 
  11   1   5      558.63      626.62    237.38 o 
  12   1   5      271.28      181.25    213.23 o 
 -14   2   5      184.53      362.83    271.80 o 
 -13   2   5      802.28      625.51    252.93 o 
 -12   2   5      498.41     -114.98    182.39 o 
 -11   2   5     2084.74     2144.82    315.67 o 
 -10   2   5     2099.74     2519.26    306.87 o 
  -9   2   5     4035.81     4193.32    370.46 o 
  -8   2   5    20053.79    19326.82    535.02 o 
  -7   2   5    18609.20    18159.73    400.77 o 
  -6   2   5    23326.01    24078.72    480.06 o 
  -5   2   5      461.24      361.68     70.60 o 
  -4   2   5    25253.13    25259.68    546.22 o 
  -3   2   5      569.36      724.37    129.90 o 
  -2   2   5    11603.79    11662.76    310.67 o 
  -1   2   5      476.65      553.05     91.23 o 
   0   2   5    47331.31    47752.61   1143.29 o 
   1   2   5   188126.02   187772.88   3396.36 o 
   2   2   5    28876.49    27423.83    614.00 o 
   3   2   5      692.97      506.77     95.16 o 
   4   2   5     3416.75     4125.65    245.38 o 
   5   2   5      755.06      536.83    118.42 o 
   6   2   5      660.25      706.19    111.99 o 
   7   2   5      344.37      368.86    104.55 o 
   8   2   5     1433.56     1519.95    194.69 o 
   9   2   5     1361.71     1262.60    256.01 o 
  10   2   5      743.44      948.69    247.14 o 
  11   2   5      450.16      564.66    241.47 o 
  12   2   5      278.00      213.71    233.97 o 
 -14   3   5        2.37       60.48    230.01 o 
 -13   3   5      836.73      413.38    255.28 o 
 -12   3   5     7664.09     7974.08    597.87 o 
 -11   3   5     1246.56     1515.14    280.96 o 
 -10   3   5     4173.40     4399.11    399.31 o 
  -9   3   5     3112.91     3463.39    334.84 o 
  -8   3   5     2502.84     2415.37    203.58 o 
  -7   3   5     5794.18     5833.08    292.41 o 
  -6   3   5     1292.96     1386.15    162.02 o 
  -5   3   5     1342.54     1333.11    117.00 o 
  -4   3   5    10563.85    11023.06    314.98 o 
  -3   3   5    15076.51    16155.39    385.75 o 
  -2   3   5     4035.59     4670.97    186.88 o 
  -1   3   5      999.53     1384.36    116.39 o 
   0   3   5     9066.16     9463.71    288.28 o 
   1   3   5    26620.18    26646.28    510.17 o 
   2   3   5       20.64      -31.15    122.18 o 
   3   3   5     3873.60     3403.68    192.20 o 
   4   3   5      103.76       71.81     73.13 o 
   5   3   5     8456.39     8722.26    276.35 o 
   6   3   5     3534.32     3743.32    275.40 o 
   7   3   5       70.96       93.39     89.03 o 
   8   3   5    12260.04    12555.87    526.82 o 
   9   3   5    35929.46    39235.96   1254.71 o 
  10   3   5    10055.57     9878.22    710.55 o 
  11   3   5      278.12       19.66    204.23 o 
  12   3   5      888.55      748.82    416.93 o 
 -14   4   5        2.69     -279.60    220.62 o 
 -13   4   5        3.05      -34.82    208.30 o 
 -12   4   5      947.83     1496.78    618.35 o 
 -11   4   5      880.85     1057.83    252.46 o 
 -10   4   5      108.87      282.11    174.64 o 
  -9   4   5     2119.20     1882.42    263.76 o 
  -8   4   5     4091.86     3992.96    257.72 o 
  -7   4   5     3618.56     3853.22    240.71 o 
  -6   4   5        5.16        1.61     80.70 o 
  -5   4   5    19880.92    19693.55    461.28 o 
  -4   4   5    41845.04    42025.75    837.74 o 
  -3   4   5    14657.75    14044.86    345.23 o 
  -2   4   5     2751.86     3058.49    174.50 o 
  -1   4   5     5589.41     5797.06    215.79 o 
   0   4   5     2936.28     2927.51    132.61 o 
   1   4   5    28492.56    28899.15    545.71 o 
   2   4   5       12.10       44.99     46.56 o 
   3   4   5      578.18      670.75     90.88 o 
   4   4   5    10119.98     9606.24    589.73 o 
   5   4   5    17709.62    17722.39    485.55 o 
   6   4   5    13268.38    13493.62    422.56 o 
   7   4   5     3597.66     3778.26    223.52 o 
   8   4   5     2846.66     2729.56    243.62 o 
   9   4   5     1929.82     1498.59    195.51 o 
  10   4   5       20.82       47.80    167.69 o 
  11   4   5       22.15      285.02    322.86 o 
  12   4   5        8.94      123.60    212.93 o 
 -14   5   5     1352.63      615.16    416.44 o 
 -13   5   5    14537.92    15716.02    786.70 o 
 -12   5   5    36262.35    35828.75   1216.10 o 
 -11   5   5     6081.73     6324.69    623.98 o 
 -10   5   5     1212.63      985.71    227.53 o 
  -9   5   5       27.42      317.14    140.71 o 
  -8   5   5     3725.34     4201.46    267.80 o 
  -7   5   5      349.82      327.12    116.97 o 
  -6   5   5      553.15      742.27    149.71 o 
  -5   5   5     2082.95     2017.97    131.35 o 
  -4   5   5    10340.22    10211.87    281.12 o 
  -3   5   5        6.52      115.34     63.11 o 
  -2   5   5       90.48      161.55     66.31 o 
  -1   5   5     1791.45     2246.10    138.87 o 
   0   5   5     1121.91     1268.24     94.48 o 
   1   5   5     2599.38     2351.93    150.79 o 
   2   5   5      679.66      415.41     91.74 o 
   3   5   5    10673.80    10491.01    544.06 o 
   4   5   5    12710.82    11645.49    323.82 o 
   5   5   5    23622.97    23390.20    605.71 o 
   6   5   5    54802.41    56546.00   1197.67 o 
   7   5   5     8102.01     8034.86    299.52 o 
   8   5   5     7424.13     8067.19    408.42 o 
   9   5   5     9684.96     9760.68    424.97 o 
  10   5   5     3057.97     3152.42    383.33 o 
  11   5   5     1794.89     1596.10    314.63 o 
  12   5   5    15585.69    16562.48    811.85 o 
 -14   6   5      487.85      434.11    418.15 o 
 -13   6   5        2.51     -139.64    316.26 o 
 -12   6   5     2596.94     2890.97    375.44 o 
 -11   6   5     3852.87     3494.61    807.17 o 
 -10   6   5     2974.16     3345.62    355.84 o 
  -9   6   5     2410.15     2990.56    393.30 o 
  -8   6   5      233.76      316.54    123.40 o 
  -7   6   5      354.89      632.22    182.18 o 
  -6   6   5     2640.88     2208.19    468.18 o 
  -5   6   5    25320.74    24013.93    468.38 o 
  -4   6   5    54853.91    50238.44    983.88 o 
  -3   6   5    68063.87    63327.32   1384.24 o 
  -2   6   5    30529.79    30457.45    561.26 o 
  -1   6   5    15333.00    15026.73    374.17 o 
   0   6   5     9764.16     9931.87    246.28 o 
   1   6   5    36342.02    36759.86    945.63 o 
   2   6   5     1032.18     1231.10    184.79 o 
   3   6   5    23998.45    23852.23    678.47 o 
   4   6   5    21434.71    19111.77    442.10 o 
   5   6   5    20503.07    20381.60    424.31 o 
   6   6   5    22151.54    22019.60    514.10 o 
   7   6   5     2377.14     2315.06    180.67 o 
   8   6   5      780.78      704.71    153.97 o 
   9   6   5       25.13      -70.97    113.14 o 
  10   6   5       19.95      -28.74    156.88 o 
  11   6   5       24.99     -109.69    168.71 o 
  12   6   5      200.38      492.98    353.85 o 
 -14   7   5      680.51      533.39    432.80 o 
 -13   7   5     4750.55     5245.68    779.28 o 
 -12   7   5    18679.60    17222.12   1173.08 o 
 -11   7   5    10012.38    10701.25    620.28 o 
 -10   7   5     2176.34     1331.47    248.67 o 
  -9   7   5      841.94      758.90    341.51 o 
  -8   7   5     6545.54     6707.99    324.40 o 
  -7   7   5     7518.50     7143.25    308.46 o 
  -6   7   5       39.26      114.26    126.08 o 
  -5   7   5    12503.22    12298.41    312.85 o 
  -4   7   5        2.32       34.19     56.30 o 
  -3   7   5      960.29     1008.33     98.18 o 
  -2   7   5        1.25       15.63     59.56 o 
  -1   7   5      581.74      893.54     79.32 o 
   0   7   5    12099.17    13069.19    382.58 o 
   1   7   5     2383.12     3098.44    201.17 o 
   2   7   5     2021.03     2066.22    151.08 o 
   3   7   5      304.14      503.97    109.86 o 
   4   7   5    24628.90    24153.52    559.74 o 
   5   7   5    26792.48    27029.54    520.43 o 
   6   7   5    18131.53    18093.41    451.46 o 
   7   7   5     1162.65     1084.78    125.12 o 
   8   7   5    11130.48    11626.17    392.59 o 
   9   7   5    19500.47    20066.00    549.60 o 
  10   7   5     2397.07     2812.72    355.63 o 
  11   7   5     1105.40     1047.47    282.25 o 
  12   7   5     8897.55     9095.35    565.41 o 
 -13   8   5       43.47     -385.81    248.24 o 
 -12   8   5       48.43      316.30    320.98 o 
 -11   8   5        0.85      170.51    176.07 o 
 -10   8   5      306.38      216.49    164.72 o 
  -9   8   5     9090.25     9902.15    440.56 o 
  -8   8   5     6397.77     6562.31    359.06 o 
  -7   8   5     2782.33     3347.67    269.69 o 
  -6   8   5     2633.19     2526.10    358.25 o 
  -5   8   5     9763.60    10275.91    277.21 o 
  -4   8   5      378.57      264.92    108.73 o 
  -3   8   5     6901.09     7023.84    203.03 o 
  -2   8   5    22860.86    24048.69    468.99 o 
  -1   8   5     4735.42     4757.94    151.22 o 
   0   8   5    53589.17    52689.45    931.14 o 
   1   8   5    14363.60    13300.85    510.53 o 
   2   8   5    32064.15    29208.16   1571.12 o 
   3   8   5     9201.15     9045.16    250.00 o 
   4   8   5     1481.66     1529.23    153.78 o 
   5   8   5     2466.94     2426.73    152.10 o 
   6   8   5     1783.64     1890.07    143.39 o 
   7   8   5     2650.31     2676.34    206.93 o 
   8   8   5     3071.65     3183.14    232.94 o 
   9   8   5      528.13      479.18    178.40 o 
  10   8   5       72.57      108.46    150.82 o 
  11   8   5      422.44      612.11    196.41 o 
  12   8   5      224.23      342.27    193.02 o 
 -13   9   5      254.82     -393.42    299.37 o 
 -12   9   5      238.30     -309.80    255.38 o 
 -11   9   5     1297.96     1546.64    448.22 o 
 -10   9   5     4108.67     4121.12    307.22 o 
  -9   9   5    12542.54    12283.91    458.63 o 
  -8   9   5     2600.39     2749.97    233.74 o 
  -7   9   5      305.89      299.66    163.07 o 
  -6   9   5     4059.67     4160.02    464.49 o 
  -5   9   5     4193.58     4194.11    128.30 o 
  -4   9   5      217.70      210.27     61.98 o 
  -3   9   5      107.22       49.71     56.76 o 
  -2   9   5      220.25      277.04     72.32 o 
  -1   9   5      364.99      320.78     59.81 o 
   0   9   5      317.72      302.19     71.13 o 
   1   9   5     1543.25     1369.21    142.90 o 
   2   9   5     7571.80     7540.63    280.18 o 
   3   9   5     7954.27     8231.58    395.73 o 
   4   9   5      107.19      126.63     67.14 o 
   5   9   5      595.70      707.07    142.94 o 
   6   9   5     2994.52     3191.17    181.74 o 
   7   9   5      371.09      219.50    108.85 o 
   8   9   5     7160.80     7425.01    306.21 o 
   9   9   5    18212.78    18754.29    481.98 o 
  10   9   5    19664.05    19909.32    586.11 o 
  11   9   5     6010.87     6147.59    562.28 o 
  12   9   5      654.29      422.24    402.66 o 
 -13  10   5      123.67      121.32    320.52 o 
 -12  10   5      187.81      355.75    306.04 o 
 -11  10   5     2798.59     2573.58    516.53 o 
 -10  10   5     4548.15     4834.80    430.29 o 
  -9  10   5    14240.02    14272.32    494.25 o 
  -8  10   5     7193.54     7591.07    416.94 o 
  -7  10   5      100.50      -18.64    240.17 o 
  -6  10   5      402.63      235.32    153.43 o 
  -5  10   5     8530.28     8538.57    196.96 o 
  -4  10   5    23706.08    23574.72    465.96 o 
  -3  10   5     5378.28     5586.90    200.94 o 
  -2  10   5       56.87      -33.30     71.19 o 
  -1  10   5    10003.81     9720.07    235.76 o 
   0  10   5    28014.96    27493.22    564.81 o 
   1  10   5    11158.36    10335.42    280.03 o 
   2  10   5    37685.20    37209.89    813.36 o 
   3  10   5    33938.50    34317.96    601.53 o 
   4  10   5     6735.19     6297.73    212.16 o 
   5  10   5       34.20       58.43     73.65 o 
   6  10   5     1115.65     1045.84    119.54 o 
   7  10   5     4466.67     4885.24    274.38 o 
   8  10   5      545.01      644.26    125.23 o 
   9  10   5     2308.71     2401.78    198.26 o 
  10  10   5      581.93      755.85    201.17 o 
  11  10   5        3.13       66.80    160.76 o 
  12  10   5      326.83      128.42    242.48 o 
 -13  11   5       15.62      385.62    393.69 o 
 -12  11   5     1376.16     1405.11    457.28 o 
 -11  11   5       99.40      610.41    363.65 o 
 -10  11   5      310.79      367.19    202.41 o 
  -9  11   5     3874.65     3335.30    589.18 o 
  -8  11   5      453.70      308.05    140.82 o 
  -7  11   5     1438.94      763.14    328.83 o 
  -6  11   5      989.54     1244.38    142.94 o 
  -5  11   5      486.21      447.24    101.37 o 
  -4  11   5     1059.44     1151.23     79.82 o 
  -3  11   5      308.19      261.38     89.59 o 
  -2  11   5      444.13      412.26     81.72 o 
  -1  11   5     2383.60     2573.15    112.02 o 
   0  11   5     1270.79     1382.95    114.37 o 
   1  11   5     1258.70     1513.56    122.53 o 
   2  11   5     2269.84     2245.41    174.34 o 
   3  11   5     4291.48     4098.55    209.01 o 
   4  11   5        1.33      -57.51     74.03 o 
   5  11   5     1490.97     1556.88    157.65 o 
   6  11   5     1737.94     1918.04    150.40 o 
   7  11   5     1890.76     1735.97    161.29 o 
   8  11   5      426.93      309.86    138.86 o 
   9  11   5      274.56      494.37    132.18 o 
  10  11   5     3394.76     3350.84    242.95 o 
  11  11   5      770.77      827.23    209.88 o 
  12  11   5      164.86      289.59    305.15 o 
 -13  12   5     1104.55     1361.75    488.15 o 
 -12  12   5        1.84      159.15    333.08 o 
 -11  12   5        0.78      -25.54    260.42 o 
 -10  12   5     2662.67     3033.66    365.47 o 
  -9  12   5     1354.75     1001.01    242.14 o 
  -8  12   5     9209.08     9248.73    796.27 o 
  -7  12   5    12814.32    14019.73    883.86 o 
  -6  12   5     3319.82     3941.74    233.51 o 
  -5  12   5      183.29      209.67     54.08 o 
  -4  12   5    11659.11    11739.55    302.17 o 
  -3  12   5     2209.81     2264.00    172.49 o 
  -2  12   5     5537.01     5707.42    203.15 o 
  -1  12   5        4.97      -12.75     46.77 o 
   0  12   5     1479.42     1409.25    121.58 o 
   1  12   5    38133.33    36859.13    703.12 o 
   2  12   5     1193.20     1360.82    159.82 o 
   3  12   5        8.33      -55.94     64.11 o 
   4  12   5     1895.71     1871.98    138.09 o 
   5  12   5     2477.63     2361.19    159.47 o 
   6  12   5      273.45      209.28     99.61 o 
   7  12   5     1353.34     1336.08    146.89 o 
   8  12   5     2140.95     2507.84    202.52 o 
   9  12   5     1034.15     1312.85    164.01 o 
  10  12   5      195.31      121.10    118.10 o 
  11  12   5      100.11        3.42    291.60 o 
 -13  13   5      221.51      394.46    349.38 o 
 -12  13   5     2272.06     1422.84    474.05 o 
 -11  13   5      493.83      404.01    350.51 o 
 -10  13   5     4110.57     4378.98    432.57 o 
  -9  13   5     4852.95     4710.62    436.51 o 
  -8  13   5     6582.93     6365.58    484.29 o 
  -7  13   5    11118.54    11197.70    553.97 o 
  -6  13   5      754.29      658.74    306.95 o 
  -5  13   5     6177.90     6306.54    218.73 o 
  -4  13   5     3966.16     3938.38    179.45 o 
  -3  13   5      594.73      678.17    116.73 o 
  -2  13   5     1332.69     1382.07    229.02 o 
  -1  13   5      143.32      126.12     52.31 o 
   0  13   5     5402.44     5248.11    203.15 o 
   1  13   5    12154.03    11455.32    428.13 o 
   2  13   5     2345.06     2357.17    182.44 o 
   3  13   5      434.44      351.46     97.31 o 
   4  13   5      647.52      724.01    121.41 o 
   5  13   5      251.65      364.77     93.32 o 
   6  13   5      368.82      511.36    114.47 o 
   7  13   5      964.21      878.11    131.10 o 
   8  13   5    19132.72    19840.54    796.00 o 
   9  13   5    12621.42    12532.79    395.20 o 
  10  13   5     5205.95     4827.89    487.29 o 
  11  13   5     1068.89     1175.29    454.41 o 
 -13  14   5      580.69      855.82    412.72 o 
 -12  14   5     1155.22      999.58    414.79 o 
 -11  14   5        6.08     -134.18    282.12 o 
 -10  14   5      757.84      347.27    218.21 o 
  -9  14   5     6645.84     6815.09    524.48 o 
  -8  14   5    16960.67    17035.95    736.18 o 
  -7  14   5    17423.84    17290.30    734.63 o 
  -6  14   5    20199.85    19917.39    797.34 o 
  -5  14   5       90.76      155.25    120.53 o 
  -4  14   5    10995.65    10809.57    489.14 o 
  -3  14   5     1974.17     1818.93    166.68 o 
  -2  14   5      167.11      175.64     86.16 o 
  -1  14   5    28061.69    26116.83    457.18 o 
   0  14   5    77914.91    76667.69   1308.90 o 
   1  14   5    53026.16    50416.63    920.38 o 
   2  14   5     8949.03     8391.37    275.53 o 
   3  14   5      445.56      525.00    120.88 o 
   4  14   5     2649.46     2674.17    188.70 o 
   5  14   5     1273.36     1388.45    133.24 o 
   6  14   5     1330.43     1468.99    152.58 o 
   7  14   5     1051.27     1133.78    143.64 o 
   8  14   5     3671.68     3206.66    388.91 o 
   9  14   5      503.69      567.12    136.05 o 
  10  14   5       67.38      312.18    174.59 o 
  11  14   5      647.99      834.77    421.66 o 
 -13  15   5      799.01      687.89    434.00 o 
 -12  15   5     2188.84     2320.02    554.69 o 
 -11  15   5    10273.69    10747.62    983.11 o 
 -10  15   5     2668.87     1980.89    363.57 o 
  -9  15   5     6259.75     6045.07    501.26 o 
  -8  15   5    14068.03    16036.53    844.58 o 
  -7  15   5     3095.45     3192.55    365.05 o 
  -6  15   5       83.43     -124.41    148.42 o 
  -5  15   5     3314.36     3423.49    181.86 o 
  -4  15   5     7638.56     7385.34    304.33 o 
  -3  15   5     1521.68     1624.48    139.50 o 
  -2  15   5     2104.08     1999.27    152.40 o 
  -1  15   5      376.10      471.81     78.90 o 
   0  15   5     2343.69     2314.92    147.80 o 
   1  15   5     2945.03     2710.21    169.52 o 
   2  15   5     4018.75     3791.40    206.24 o 
   3  15   5       42.17       68.58    109.03 o 
   4  15   5    10755.43    10454.19    311.89 o 
   5  15   5    16343.71    17170.64    422.27 o 
   6  15   5     3615.37     4137.92    227.78 o 
   7  15   5       21.24      -62.18     95.56 o 
   8  15   5    12929.85    13431.29    428.99 o 
   9  15   5    10282.75    10404.23    507.88 o 
  10  15   5     5251.47     4784.11    396.03 o 
  11  15   5       31.41      306.77    244.76 o 
 -12  16   5     2886.73     2034.82    565.09 o 
 -11  16   5     1654.58     2696.71    398.59 o 
 -10  16   5     3316.38     2951.15    399.15 o 
  -9  16   5      120.21      -85.00    201.08 o 
  -8  16   5    11252.74    11082.96    603.37 o 
  -7  16   5      498.43      718.70    238.69 o 
  -6  16   5     1045.78      871.11    228.18 o 
  -5  16   5     6492.09     6555.69    339.75 o 
  -4  16   5    19589.42    18712.12    539.76 o 
  -3  16   5    55294.71    52760.61   1109.63 o 
  -2  16   5    28382.68    28992.55    615.11 o 
  -1  16   5     2220.76     2365.77    151.00 o 
   0  16   5     2709.83     2615.13    146.92 o 
   1  16   5     3861.25     3936.82    202.88 o 
   2  16   5      106.72      133.12    126.94 o 
   3  16   5     7285.42     7061.08    315.33 o 
   4  16   5    14568.08    14832.44    379.97 o 
   5  16   5    29098.27    28905.77    597.96 o 
   6  16   5     4688.38     4867.08    425.61 o 
   7  16   5      743.42      776.48    131.73 o 
   8  16   5       24.83      394.43    168.81 o 
   9  16   5       41.09      148.73    199.51 o 
  10  16   5      150.42       83.86    207.37 o 
  11  16   5      104.64      267.25    253.26 o 
 -11  17   5     9238.04     9110.84    930.44 o 
 -10  17   5     3641.73     3487.22    429.69 o 
  -9  17   5      550.31      516.17    433.32 o 
  -8  17   5     2674.96     3041.32    426.81 o 
  -7  17   5       41.64       37.19    173.05 o 
  -6  17   5        6.27      -47.19    185.84 o 
  -5  17   5      641.77      882.13    422.31 o 
  -4  17   5      418.67      463.42    108.43 o 
  -3  17   5     7214.64     6686.48    391.92 o 
  -2  17   5     1759.93     1891.30    210.91 o 
  -1  17   5      589.21      612.37    103.57 o 
   0  17   5      654.07      595.02    118.31 o 
   1  17   5       17.00      -23.53     76.01 o 
   2  17   5       11.72     -136.52     93.08 o 
   3  17   5     4366.00     4420.86    273.44 o 
   4  17   5    23223.21    23700.29    516.88 o 
   5  17   5    13537.88    13558.47    378.98 o 
   6  17   5    25446.05    26870.91    679.56 o 
   7  17   5     4180.52     4224.39    340.91 o 
   8  17   5     1575.48     1437.65    280.73 o 
   9  17   5     2798.99     2671.98    307.16 o 
  10  17   5     3630.66     3789.92    369.93 o 
  11  17   5      987.92     1016.04    253.32 o 
 -12  18   5      920.75      138.05    339.96 o 
 -11  18   5     1577.04      783.40    289.58 o 
 -10  18   5     1518.84     1303.93    509.90 o 
  -9  18   5     1696.34     1399.64    307.07 o 
  -8  18   5      844.81      524.46    233.51 o 
  -7  18   5     1232.42     1641.12    321.35 o 
  -6  18   5     2895.78     2816.10    342.42 o 
  -5  18   5    10084.09    11089.78   1431.61 o 
  -4  18   5     6143.95     6393.03    289.03 o 
  -3  18   5     8664.11     9170.96    364.21 o 
  -2  18   5    50933.97    52483.75    998.97 o 
  -1  18   5      588.37      509.37     69.84 o 
   0  18   5     9295.72     8665.92    256.69 o 
   1  18   5      609.58      672.30    105.66 o 
   2  18   5     4059.05     4053.65    205.59 o 
   3  18   5        5.45       16.32    133.34 o 
   4  18   5    11940.25    12553.43    362.12 o 
   5  18   5     8980.37     9498.80    489.69 o 
   6  18   5     9587.79     9965.48    472.85 o 
   7  18   5      703.22      741.21    190.93 o 
   8  18   5      167.36     -169.17    151.56 o 
   9  18   5       24.00     -231.58    152.25 o 
  10  18   5       17.94       94.70    186.50 o 
 -12  19   5     1684.23     1765.47    569.01 o 
 -11  19   5     2071.91     2164.79    462.55 o 
 -10  19   5       29.66     -114.69    201.97 o 
  -9  19   5     3721.79     3413.17    423.01 o 
  -8  19   5     4837.87     4683.76    527.50 o 
  -7  19   5     2530.10     3288.60    386.31 o 
  -6  19   5        1.55      120.69    443.60 o 
  -5  19   5      212.87      445.21    216.64 o 
  -4  19   5      546.34      528.65    125.86 o 
  -3  19   5        4.58     -143.83     96.05 o 
  -2  19   5      203.83      468.31    116.66 o 
  -1  19   5      444.51      412.75    113.37 o 
   0  19   5     2291.63     2253.14    148.09 o 
   1  19   5      924.96      982.75    121.79 o 
   2  19   5     1689.74     1735.07    180.28 o 
   3  19   5     2281.17     2166.18    217.76 o 
   4  19   5     6167.06     6294.04    279.70 o 
   5  19   5     5195.36     5261.40    303.42 o 
   6  19   5     2423.90     2720.50    284.69 o 
   7  19   5      544.05      607.75    210.80 o 
   8  19   5     5655.32     5604.70    670.28 o 
   9  19   5     8515.75     9017.45    536.49 o 
  10  19   5     5754.05     6463.43    480.69 o 
 -12  20   5     1140.16      612.28    442.28 o 
 -11  20   5     2116.90     2157.00    385.13 o 
 -10  20   5      757.89     1006.88    308.82 o 
  -9  20   5     3250.15     3469.83    544.50 o 
  -8  20   5     7083.65     5839.49    513.62 o 
  -7  20   5     3874.86     3365.91    391.83 o 
  -6  20   5     1617.69     1449.41    456.88 o 
  -5  20   5     1219.01     1284.22    266.13 o 
  -4  20   5     2000.66     2040.74    186.87 o 
  -3  20   5      616.68      508.70    203.89 o 
  -2  20   5       17.17       78.32    106.42 o 
  -1  20   5     5274.82     5581.31    271.77 o 
   0  20   5    21128.38    21517.03    455.60 o 
   1  20   5    17101.94    16618.83    471.11 o 
   2  20   5    14204.73    15561.89    393.44 o 
   3  20   5     1962.25     1930.52    168.24 o 
   4  20   5      463.24      490.37    133.48 o 
   5  20   5     1050.82     1145.57    175.23 o 
   6  20   5      217.38       71.54    157.66 o 
   7  20   5        9.72     -271.96    135.98 o 
   8  20   5       91.73      -44.99    161.91 o 
   9  20   5      431.24      381.03    193.83 o 
  10  20   5      592.79      563.76    234.83 o 
 -11  21   5     1180.74      945.78    307.63 o 
 -10  21   5      951.72     1165.20    309.59 o 
  -9  21   5     2575.97     2909.49    420.85 o 
  -8  21   5     1507.47     1625.48    330.44 o 
  -7  21   5       38.32       66.27    453.97 o 
  -6  21   5      159.78       51.78    181.06 o 
  -5  21   5     2248.20     3118.27    367.26 o 
  -4  21   5       52.63      -20.29    118.45 o 
  -3  21   5      150.25      258.97    158.50 o 
  -2  21   5     1256.06     1299.39    243.92 o 
  -1  21   5      721.88     1021.91    151.65 o 
   0  21   5      737.42      787.00    141.31 o 
   1  21   5     1021.23      940.37    134.26 o 
   2  21   5     3595.01     3277.51    202.65 o 
   3  21   5     2234.83     2539.25    264.41 o 
   4  21   5      949.73     1152.95    164.73 o 
   5  21   5       13.72      203.72    151.67 o 
   6  21   5        5.29     -181.98    141.57 o 
   7  21   5     4324.32     4403.50    374.81 o 
   8  21   5     3357.43     3018.83    332.85 o 
   9  21   5     4812.14     5722.93    451.80 o 
  10  21   5     8015.56     8220.54    552.58 o 
 -11  22   5      552.02      349.21    363.40 o 
 -10  22   5     1643.33     1134.71    540.32 o 
  -9  22   5     2790.26     2711.09    410.27 o 
  -8  22   5      264.91      299.74    235.33 o 
  -7  22   5      564.54      525.00    242.08 o 
  -6  22   5      619.85      386.85    225.38 o 
  -5  22   5     1013.04      871.20    245.17 o 
  -4  22   5     5220.80     5228.34    341.72 o 
  -3  22   5     8700.69     8527.38    344.15 o 
  -2  22   5       74.65      232.93    132.47 o 
  -1  22   5      770.36      631.65    150.44 o 
   0  22   5      865.17      650.13    208.29 o 
   1  22   5      105.19      -55.40    135.67 o 
   2  22   5     8609.82     9464.74    318.14 o 
   3  22   5    10767.36    11087.23    390.62 o 
   4  22   5     2742.11     2741.91    372.43 o 
   5  22   5       25.01     -182.20    165.67 o 
   6  22   5      879.77      735.16    203.24 o 
   7  22   5      431.77      207.87    231.38 o 
   8  22   5      502.91      474.17    208.75 o 
   9  22   5     1335.62     1352.50    281.98 o 
 -11  23   5     2831.99     2609.48    634.27 o 
 -10  23   5      593.82      400.97    295.53 o 
  -9  23   5      981.33      986.88    410.28 o 
  -8  23   5     4485.00     4105.31    483.21 o 
  -7  23   5     6436.41     6217.72    546.99 o 
  -6  23   5      208.70      -74.60    185.38 o 
  -5  23   5     2881.75     3429.21    394.32 o 
  -4  23   5     5698.79     5855.86    365.70 o 
  -3  23   5      170.85       84.04    116.13 o 
  -2  23   5      517.99      450.16    139.39 o 
  -1  23   5       64.06      -78.55    126.07 o 
   0  23   5     1680.74     1635.24    194.73 o 
   1  23   5     1217.06     1291.88    180.67 o 
   2  23   5     2557.01     2931.90    228.06 o 
   3  23   5      219.86        1.89    111.10 o 
   4  23   5      641.29      738.01    215.58 o 
   5  23   5      225.59       61.96    146.43 o 
   6  23   5      531.75      552.50    290.68 o 
   7  23   5      422.75      408.88    196.16 o 
   8  23   5     4736.44     4331.37    397.02 o 
   9  23   5      539.86      693.70    248.15 o 
 -10  24   5      199.38      193.70    266.59 o 
  -9  24   5     4166.67     4311.41    997.57 o 
  -8  24   5    14172.03    13866.76    769.13 o 
  -7  24   5    12644.09    12158.76    716.17 o 
  -6  24   5     8459.90     9173.19    640.12 o 
  -5  24   5      271.40      243.65    209.93 o 
  -4  24   5      202.37      497.57    179.09 o 
  -3  24   5        0.42     -165.76    107.73 o 
  -2  24   5      929.61      727.18    207.26 o 
  -1  24   5    13369.29    13788.38    572.33 o 
   0  24   5    31164.39    31250.59    899.18 o 
   1  24   5    15145.82    15003.85    726.33 o 
   2  24   5     3315.60     2971.01    304.79 o 
   3  24   5        6.24       22.36    114.29 o 
   4  24   5      663.26      354.03    176.82 o 
   5  24   5        0.37      -39.10    147.19 o 
   6  24   5     2241.74     2418.09    290.73 o 
   7  24   5     2338.38     2361.62    340.82 o 
   8  24   5     2209.55     1984.50    467.84 o 
   9  24   5      545.41      453.75    247.02 o 
 -10  25   5      511.47      133.86    318.31 o 
  -9  25   5     3907.54     4529.47    514.82 o 
  -8  25   5     4662.06     4733.42    793.74 o 
  -7  25   5     4650.43     5170.68    520.11 o 
  -6  25   5      417.38      297.01    243.71 o 
  -5  25   5      900.19      911.29    656.93 o 
  -4  25   5      305.38      260.31    168.16 o 
  -3  25   5     4532.86     4682.05    345.07 o 
  -2  25   5       52.41     -132.07    173.19 o 
  -1  25   5     1066.48     1357.10    221.08 o 
   0  25   5     3831.13     3884.39    326.00 o 
   1  25   5     3143.39     3784.84    324.77 o 
   2  25   5      224.21      221.16    165.43 o 
   3  25   5     1021.77     1286.22    243.75 o 
   4  25   5      535.25      247.37    139.40 o 
   5  25   5       95.01      226.25    163.72 o 
   6  25   5      157.98      382.01    184.10 o 
   7  25   5      384.98      486.38    211.74 o 
   8  25   5     7633.54     7109.52    506.35 o 
 -10  26   5        0.29      357.47    274.98 o 
  -9  26   5     3619.85     3616.39    491.09 o 
  -8  26   5    12818.28    12770.52    778.17 o 
  -7  26   5     6345.37     6954.54    600.22 o 
  -6  26   5     1117.39     1691.25    612.68 o 
  -5  26   5       55.88      296.82    220.32 o 
  -4  26   5     5627.80     4857.72    458.60 o 
  -3  26   5     6348.28     6429.55    403.29 o 
  -2  26   5     3205.94     2956.70    238.67 o 
  -1  26   5    10559.02    10244.41    480.04 o 
   0  26   5    18787.07    17966.92    636.19 o 
   1  26   5    14845.64    15049.24    582.05 o 
   2  26   5     1847.63     1743.71    261.33 o 
   3  26   5      339.66      -24.22    161.03 o 
   4  26   5     2382.36     2406.02    258.32 o 
   5  26   5     1650.52     1769.21    259.33 o 
   6  26   5        0.21      -79.16    155.81 o 
   7  26   5      934.45     1346.23    260.21 o 
   8  26   5     1525.43     1668.80    295.18 o 
  -9  27   5     1688.44     2258.13    621.68 o 
  -8  27   5     8869.41     8161.99    684.23 o 
  -7  27   5      570.09      745.83    323.39 o 
  -6  27   5        1.23       45.05    644.13 o 
  -5  27   5      221.66      228.03    224.11 o 
  -4  27   5     6036.74     5618.68    495.64 o 
  -3  27   5     2208.06     2172.91    345.56 o 
  -2  27   5       61.03       16.54    130.23 o 
  -1  27   5      271.55      266.47    173.00 o 
   0  27   5       17.36      -60.82    161.89 o 
   1  27   5      602.30      502.18    305.91 o 
   2  27   5      474.20      675.60    326.18 o 
   3  27   5      829.33      742.79    232.66 o 
   4  27   5     9039.55     7753.02    769.14 o 
   5  27   5     8571.57     8767.59    731.65 o 
   6  27   5     2760.26     2515.35    317.65 o 
   7  27   5       60.02      134.66    193.11 o 
   8  27   5     3014.75     2670.70    354.49 o 
  -9  28   5      257.07      106.19    296.80 o 
  -8  28   5     1850.63     2058.24    604.86 o 
  -7  28   5      236.89      192.07    255.04 o 
  -6  28   5      492.94      465.65    257.62 o 
  -5  28   5     3690.83     3356.64    419.85 o 
  -4  28   5    15351.89    16020.35    870.61 o 
  -3  28   5    29031.89    29097.53    852.31 o 
  -2  28   5    10434.17    10725.69    655.38 o 
  -1  28   5      569.06       -0.49    171.09 o 
   0  28   5     3866.47     4124.05    360.15 o 
   1  28   5     1105.44     1023.09    229.29 o 
   2  28   5      683.72      581.07    219.14 o 
   3  28   5    10477.30    10651.42    543.80 o 
   4  28   5    12604.13    14088.19    750.77 o 
   5  28   5     5029.95     4442.08    502.63 o 
   6  28   5      385.73      297.34    202.99 o 
   7  28   5      455.36      646.33    262.69 o 
  -8  29   5     1406.92     2217.90   1193.12 o 
  -7  29   5      361.51      165.34    251.19 o 
  -6  29   5      207.95      381.68    260.90 o 
  -5  29   5      772.42      790.22    276.85 o 
  -4  29   5     1843.92     1963.90    446.20 o 
  -3  29   5     1243.48     1338.51    319.00 o 
  -2  29   5     1482.65      870.67    493.19 o 
  -1  29   5        8.80        9.55    174.64 o 
   0  29   5     1054.81      954.67    222.81 o 
   1  29   5      510.13      492.46    213.71 o 
   2  29   5      132.22      -80.83    179.03 o 
   3  29   5      338.29      490.58    244.81 o 
   4  29   5     9065.05     9010.37   1028.77 o 
   5  29   5    11918.46    11774.58    742.40 o 
   6  29   5     3124.38     3006.91    570.05 o 
   7  29   5      867.79      515.24    321.09 o 
  -8  30   5     1379.78     1523.76    387.69 o 
  -7  30   5      106.35      -18.24    256.36 o 
  -6  30   5       25.74       30.55    225.74 o 
  -5  30   5      771.89      657.13    280.22 o 
  -4  30   5     3342.79     2991.78    670.74 o 
  -3  30   5     2102.90     1767.76    362.06 o 
  -2  30   5     2177.70     2263.92    380.21 o 
  -1  30   5        4.86     -140.67    264.64 o 
   0  30   5     1301.74      992.87    302.75 o 
   1  30   5     2871.32     2794.65    340.87 o 
   2  30   5     1024.82     1363.26    264.60 o 
   3  30   5        0.17      123.22    193.86 o 
   4  30   5      593.53      490.50    273.06 o 
   5  30   5     2327.65     2729.72    419.93 o 
   6  30   5     2888.60     2144.46    419.06 o 
  -7  31   5       22.34      -13.47    267.95 o 
  -6  31   5     1558.07     1309.43    326.47 o 
  -5  31   5      823.15      672.84    460.22 o 
  -4  31   5       18.48     -132.03    395.25 o 
  -3  31   5        0.11      -33.17    323.71 o 
  -2  31   5     1421.60     1766.26    797.98 o 
  -1  31   5     2296.64     1792.55    372.10 o 
   0  31   5       16.33      -64.99    239.85 o 
   1  31   5      295.57      562.75    205.09 o 
   2  31   5      176.79      209.99    197.01 o 
   3  31   5        6.52      242.93    198.46 o 
   4  31   5       25.55     -153.72    251.86 o 
   5  31   5        9.46     -267.21    359.89 o 
   6  31   5      783.73      821.77    352.22 o 
  -7  32   5     1032.97     1287.93    413.63 o 
  -6  32   5     1832.05     2641.58    630.95 o 
  -5  32   5     1153.21     1384.70    569.77 o 
  -4  32   5      260.76      449.31    466.64 o 
  -3  32   5      637.25      330.70    447.65 o 
  -2  32   5      437.24      601.85    324.34 o 
  -1  32   5     1135.62     1406.99    362.13 o 
   0  32   5     1257.14      955.64    318.06 o 
   1  32   5     2255.17     2675.25    430.29 o 
   2  32   5     1629.63     1738.75    301.32 o 
   3  32   5     2176.57     2494.73    407.87 o 
   4  32   5     1929.13     1793.17    369.29 o 
   5  32   5      193.41       11.54    266.28 o 
  -6  33   5      141.95      877.16    524.10 o 
  -5  33   5       13.74     -161.91    435.78 o 
  -4  33   5       43.51      529.22    479.20 o 
  -3  33   5      146.50      151.38    451.51 o 
  -2  33   5       33.91      331.77    270.19 o 
  -1  33   5        2.32     -132.06    238.68 o 
   0  33   5      119.00     -100.68    266.46 o 
   1  33   5      105.02      -56.50    256.62 o 
   2  33   5       38.98      316.63    292.62 o 
   3  33   5      586.64      877.87    315.57 o 
   4  33   5      231.15      257.35    309.42 o 
  -5  34   5       53.19      -67.78    431.92 o 
  -4  34   5      799.67      163.31    423.86 o 
  -3  34   5     1552.60     1834.93    632.99 o 
  -2  34   5       81.88     -252.50    248.62 o 
  -1  34   5     1318.96     1425.27    382.89 o 
   0  34   5     2680.19     2419.11    461.40 o 
   1  34   5     2198.20     2087.94    424.31 o 
   2  34   5       35.35       87.97    300.65 o 
   3  34   5      351.50     -217.05    403.66 o 
  -4  35   5      131.17     -541.77    374.03 o 
  -3  35   5      604.88      354.02    507.58 o 
  -2  35   5      768.03      697.83    326.01 o 
  -1  35   5     1067.56     1019.40    430.78 o 
   0  35   5      787.91      709.74    355.75 o 
   1  35   5     1320.60     1002.15    386.66 o 
   2  35   5      674.23      411.27    326.92 o 
  -2  36   5        1.01     -246.22    354.59 o 
  -1  36   5     6960.48     7207.78    846.12 o 
   0  36   5    16002.43    18330.08    972.09 o 
 -14   0   6     3660.55     3441.11    651.21 o 
 -13   0   6     1603.44     1212.60    424.02 o 
 -12   0   6      303.36      586.52    325.32 o 
 -11   0   6      351.36      -15.00    232.22 o 
 -10   0   6     4094.41     3846.66    533.31 o 
  -9   0   6     1147.36      556.34    281.73 o 
  -8   0   6   116732.87   116586.92   3971.82 o 
  -7   0   6   233195.56   228571.36   5096.76 o 
  -6   0   6    28462.79    27044.76    757.19 o 
  -5   0   6     4972.73     4822.96    269.76 o 
  -4   0   6    56911.35    61635.92   2064.08 o 
  -3   0   6     3982.23     3563.90    226.24 o 
  -2   0   6    20785.39    20720.40    591.85 o 
  -1   0   6    70321.08    68628.83   1775.28 o 
   2   0   6      174.53       60.82    127.80 o 
   3   0   6     8994.73     9824.69    407.62 o 
   4   0   6      833.26      792.24    141.82 o 
   5   0   6      159.03      198.18    134.54 o 
   6   0   6     2184.22     2335.58    363.80 o 
   7   0   6      438.76      375.67    170.30 o 
   8   0   6    10231.38    10728.33    513.24 o 
   9   0   6     3549.10     3912.87    559.41 o 
  10   0   6      338.52      -71.12    233.83 o 
  11   0   6      197.08      486.66    318.82 o 
  12   0   6      247.09      267.55    351.36 o 
 -14   1   6     2534.94     2290.51    402.32 o 
 -13   1   6      205.18       30.63    207.29 o 
 -12   1   6     4232.42     4553.24    583.82 o 
 -11   1   6     2899.98     3210.66    361.87 o 
 -10   1   6      568.95      383.31    178.62 o 
  -9   1   6       16.79      -10.37    152.37 o 
  -8   1   6     3251.71     3563.64    234.89 o 
  -7   1   6      971.23     1268.56    123.09 o 
  -6   1   6     2296.61     2236.56    136.74 o 
  -5   1   6      462.79      534.03     88.31 o 
  -4   1   6     7088.66     7339.98    255.38 o 
  -3   1   6     1201.84      968.77    107.64 o 
  -2   1   6     1237.63     1361.13    140.56 o 
  -1   1   6    34213.32    34159.27    720.10 o 
   0   1   6    92277.08    89931.34   2908.73 o 
   1   1   6   230390.13   227544.84   7083.79 o 
   2   1   6    26534.70    25665.92    604.07 o 
   3   1   6     8087.18     8499.53    376.92 o 
   4   1   6     5992.99     6274.81    271.37 o 
   5   1   6    26591.17    25028.58    552.47 o 
   6   1   6      654.86      527.99    111.93 o 
   7   1   6    13787.06    14705.65    420.14 o 
   8   1   6    18187.85    19756.67    515.62 o 
   9   1   6     8291.62     8984.88    556.24 o 
  10   1   6     1887.87     1921.15    313.38 o 
  11   1   6      821.73      820.81    261.03 o 
  12   1   6      140.80      176.28    278.67 o 
 -14   2   6       12.63      -67.54    235.63 o 
 -13   2   6     1579.63     1815.72    339.22 o 
 -12   2   6     4800.94     4542.24    465.21 o 
 -11   2   6     9624.33     8691.02    545.12 o 
 -10   2   6        2.62       98.22    179.36 o 
  -9   2   6        5.69      129.03    169.00 o 
  -8   2   6    21891.48    22681.97    602.44 o 
  -7   2   6    77466.09    78929.57   1338.62 o 
  -6   2   6    17990.49    17705.49    483.93 o 
  -5   2   6     9692.78     9603.89    259.32 o 
  -4   2   6    52820.53    50912.68   1019.64 o 
  -3   2   6    16541.93    15769.56    519.43 o 
  -2   2   6     2490.06     2093.41    142.53 o 
  -1   2   6     5965.01     5784.98    290.66 o 
   0   2   6    39550.09    42056.99   1048.26 o 
   1   2   6    24741.56    24967.01    701.12 o 
   2   2   6     6256.51     6883.34    313.73 o 
   3   2   6      481.23      572.82     91.98 o 
   4   2   6     2903.15     2821.60    213.69 o 
   5   2   6       23.54     -129.15     93.75 o 
   6   2   6      974.44      968.32    129.31 o 
   7   2   6      378.28      289.21    110.35 o 
   8   2   6        3.64       69.67     97.08 o 
   9   2   6     1587.09     1972.38    289.83 o 
  10   2   6     1703.54     2144.13    334.41 o 
  11   2   6        1.28      -35.51    189.11 o 
  12   2   6     1520.47     2032.98    366.47 o 
 -14   3   6       45.22       82.23    236.78 o 
 -13   3   6     1174.29      939.36    286.70 o 
 -12   3   6     3563.86     4149.92    444.78 o 
 -11   3   6     2385.47     2056.50    303.81 o 
 -10   3   6       30.35     -135.21    171.68 o 
  -9   3   6       54.30       57.38    323.58 o 
  -8   3   6      152.17      161.74    113.76 o 
  -7   3   6       11.58       48.91     68.60 o 
  -6   3   6     4130.67     3999.20    171.57 o 
  -5   3   6     6723.41     6151.54    271.88 o 
  -4   3   6    18020.72    17656.14    379.10 o 
  -3   3   6     5879.92     5642.01    218.81 o 
  -2   3   6     2513.04     2412.89    149.78 o 
  -1   3   6     2874.17     3069.65    213.80 o 
   0   3   6        4.71       27.08     64.35 o 
   1   3   6    15877.61    16169.39    803.62 o 
   2   3   6    16438.42    17113.23    318.19 o 
   3   3   6     9782.04     9142.54    303.50 o 
   4   3   6    38419.34    39249.88    760.04 o 
   5   3   6    38269.81    37760.63    755.29 o 
   6   3   6     9295.78     9955.79    368.93 o 
   7   3   6     1906.82     1805.96    170.01 o 
   8   3   6      485.37      450.56    150.86 o 
   9   3   6       15.87      154.78    167.87 o 
  10   3   6     1187.12     1510.65    467.94 o 
  11   3   6     2000.12     1634.07    307.91 o 
  12   3   6     2609.28     3305.08    437.91 o 
 -14   4   6      845.16      798.22    420.81 o 
 -13   4   6     3983.09     5217.07    511.80 o 
 -12   4   6    10075.61    10805.34    645.86 o 
 -11   4   6    13544.09    14700.57    969.95 o 
 -10   4   6     7481.17     7561.73    478.87 o 
  -9   4   6     3546.82     3816.10    356.73 o 
  -8   4   6     2356.54     2429.68    210.78 o 
  -7   4   6      442.76      279.07    113.71 o 
  -6   4   6      115.82       11.42     60.36 o 
  -5   4   6     5296.62     5015.08    211.01 o 
  -4   4   6    82329.23    82724.33   1367.62 o 
  -3   4   6    33355.48    33957.92    714.78 o 
  -2   4   6    10136.90    10103.51    298.38 o 
  -1   4   6      450.17      495.97    210.39 o 
   0   4   6     2260.78     2637.00    144.50 o 
   1   4   6       79.78       64.04     60.45 o 
   2   4   6     7322.79     7429.51    209.41 o 
   3   4   6     8396.54     8687.81    246.42 o 
   4   4   6      556.79      565.55     85.96 o 
   5   4   6     1749.48     1948.68    158.92 o 
   6   4   6      385.80      425.06    104.88 o 
   7   4   6     1226.85      978.68    137.57 o 
   8   4   6      959.32     1132.01    302.33 o 
   9   4   6       15.40       -9.07    124.48 o 
  10   4   6      408.13      372.77    196.93 o 
  11   4   6      898.68      735.33    240.25 o 
  12   4   6     2371.36     2267.52    376.39 o 
 -14   5   6      200.13      -38.54    351.46 o 
 -13   5   6      145.26      -74.91    207.58 o 
 -12   5   6       44.03      -17.20    200.97 o 
 -11   5   6     2125.29     1851.74    291.65 o 
 -10   5   6     1408.17     1209.25    243.74 o 
  -9   5   6     3713.26     3938.92    279.06 o 
  -8   5   6     1310.74     1240.21    168.95 o 
  -7   5   6     1174.27     1216.57    152.73 o 
  -6   5   6       22.54        1.77     55.15 o 
  -5   5   6       69.48       -9.24     54.05 o 
  -4   5   6     1230.33     1578.86    120.22 o 
  -3   5   6     5560.51     5346.75    211.03 o 
  -2   5   6     5285.55     5682.95    232.51 o 
  -1   5   6     2932.08     3439.97    179.57 o 
   0   5   6      134.61      201.84     62.16 o 
   1   5   6     3032.21     2821.80    311.75 o 
   2   5   6      216.77      309.98     66.79 o 
   3   5   6    18444.25    17411.58    367.11 o 
   4   5   6    18761.83    18278.68    391.75 o 
   5   5   6     2697.69     2787.20    205.99 o 
   6   5   6       79.49      131.85     97.81 o 
   7   5   6     2806.46     2593.97    181.19 o 
   8   5   6      278.83      295.80    137.08 o 
   9   5   6     4051.08     4506.86    331.79 o 
  10   5   6     1605.15     1607.77    313.36 o 
  11   5   6     1546.89     2033.25    294.26 o 
  12   5   6      536.44      389.40    202.56 o 
 -14   6   6      391.56      189.81    369.12 o 
 -13   6   6      694.44      425.36    380.60 o 
 -12   6   6     1413.60     1647.35    313.40 o 
 -11   6   6        2.59      142.97    189.61 o 
 -10   6   6      868.42     1076.04    368.92 o 
  -9   6   6     3001.38     3168.09    258.22 o 
  -8   6   6      405.09      426.10    134.88 o 
  -7   6   6     2535.99     2441.06    207.53 o 
  -6   6   6     4714.95     5089.03    178.21 o 
  -5   6   6     5139.96     5426.42    187.59 o 
  -4   6   6     3639.20     3659.26    203.56 o 
  -3   6   6       28.60      -26.94     96.33 o 
  -2   6   6      166.89      186.56     69.61 o 
  -1   6   6    22980.98    24302.43    554.31 o 
   0   6   6      756.91      952.02     91.42 o 
   1   6   6     3699.30     3433.15    198.04 o 
   2   6   6     1079.06     1217.86    101.57 o 
   3   6   6      823.35      872.97     90.54 o 
   4   6   6       95.78      -32.25     60.38 o 
   5   6   6     1712.32     1624.34    136.10 o 
   6   6   6       19.43       61.59     91.47 o 
   7   6   6      353.74      292.88    106.76 o 
   8   6   6        2.81       76.70    100.87 o 
   9   6   6       15.59      162.27    114.75 o 
  10   6   6        5.72     -122.01    131.74 o 
  11   6   6      497.41      307.71    190.30 o 
  12   6   6        5.47       12.21    180.78 o 
 -14   7   6      311.87      283.46    400.61 o 
 -13   7   6      583.53      625.85    428.99 o 
 -12   7   6     2024.88     1221.23    419.78 o 
 -11   7   6      518.19      943.09    235.16 o 
 -10   7   6      531.87      124.64    158.68 o 
  -9   7   6      326.86      187.75    136.99 o 
  -8   7   6     2290.87     2389.47    220.48 o 
  -7   7   6      495.63      644.16    177.68 o 
  -6   7   6       77.57       82.37    174.05 o 
  -5   7   6      243.05      224.86     68.74 o 
  -4   7   6     2122.50     2198.42    142.43 o 
  -3   7   6    11902.96    11285.38    281.26 o 
  -2   7   6     5017.12     4749.49    281.37 o 
  -1   7   6    27690.61    28128.18    624.20 o 
   0   7   6     1606.49     1572.20    112.30 o 
   1   7   6     7309.70     8069.50    281.08 o 
   2   7   6      393.28      312.42     70.86 o 
   3   7   6    41577.73    41794.32    709.00 o 
   4   7   6     9868.63     9485.35    312.58 o 
   5   7   6    26629.56    26913.11    534.99 o 
   6   7   6    19391.41    20197.80    501.34 o 
   7   7   6      108.50      124.53     93.18 o 
   8   7   6      235.45      143.89    111.00 o 
   9   7   6     1144.56     1366.76    181.51 o 
  10   7   6     1027.31     1188.22    219.49 o 
  11   7   6      581.78      819.29    427.44 o 
  12   7   6     1524.73     1403.78    270.40 o 
 -13   8   6     3827.06     3866.07    692.14 o 
 -12   8   6     6951.98     7423.72    861.55 o 
 -11   8   6    13047.25    11997.56    938.87 o 
 -10   8   6     8550.68     9326.00    538.82 o 
  -9   8   6     5336.79     5141.19    325.75 o 
  -8   8   6     1018.34     1000.88    167.89 o 
  -7   8   6    32421.72    33781.27   1428.84 o 
  -6   8   6     1691.46     2563.23    367.08 o 
  -5   8   6    26434.96    26613.42    587.72 o 
  -4   8   6    64336.53    60169.26   1033.87 o 
  -3   8   6    19575.00    18713.53    401.25 o 
  -2   8   6    10084.08     8734.00    280.22 o 
  -1   8   6     2411.77     2582.48    131.10 o 
   0   8   6      152.73      113.12     79.08 o 
   1   8   6     8214.13     9125.37    411.27 o 
   2   8   6     1275.14     1078.15    111.40 o 
   3   8   6     5309.48     5320.33    198.97 o 
   4   8   6     1442.47     1195.15    115.81 o 
   5   8   6     1315.70     1459.63    135.23 o 
   6   8   6     2385.41     2542.20    246.84 o 
   7   8   6       85.26      -17.64     96.94 o 
   8   8   6     1411.22     1682.16    188.91 o 
   9   8   6      771.85      755.35    150.72 o 
  10   8   6        4.91      -47.11    144.31 o 
  11   8   6     2176.41     2481.94    305.58 o 
 -13   9   6     1323.35      679.80    412.26 o 
 -12   9   6     3224.97     2855.68    570.98 o 
 -11   9   6     3903.18     4570.38    660.84 o 
 -10   9   6      113.21      267.64    142.62 o 
  -9   9   6      779.39      743.95    168.04 o 
  -8   9   6     1779.16     1958.64    206.55 o 
  -7   9   6       32.60      -68.18    118.63 o 
  -6   9   6     1327.84      964.79    286.57 o 
  -5   9   6       30.88      -70.95     53.52 o 
  -4   9   6    13019.22    13509.82    453.83 o 
  -3   9   6     5192.02     4894.62    209.73 o 
  -2   9   6      551.16      329.58     75.02 o 
  -1   9   6       36.80       49.08     55.87 o 
   0   9   6     8544.49     7903.14    265.85 o 
   1   9   6    47256.18    47651.85    868.68 o 
   2   9   6      778.78     1028.69    216.00 o 
   3   9   6    13775.04    14559.63    333.87 o 
   4   9   6    30433.91    29906.91    562.41 o 
   5   9   6    56039.16    55685.70    934.02 o 
   6   9   6      688.29      853.03    121.85 o 
   7   9   6      348.85      181.91    152.42 o 
   8   9   6      656.12      409.69    141.33 o 
   9   9   6     3312.75     3187.17    241.84 o 
  10   9   6       65.36      -32.10    130.50 o 
  11   9   6       72.40       78.82    167.20 o 
 -13  10   6      243.59      215.26    358.37 o 
 -12  10   6     1895.61     2335.43    537.57 o 
 -11  10   6      531.52      573.46    346.82 o 
 -10  10   6     1971.97     2050.61    308.38 o 
  -9  10   6     2414.60     2943.36    671.18 o 
  -8  10   6    44254.85    44871.02   1039.36 o 
  -7  10   6    57607.27    58723.82   2241.97 o 
  -6  10   6    11394.96    10891.06    427.61 o 
  -5  10   6      199.80      232.87     68.06 o 
  -4  10   6    36292.35    36265.09    697.00 o 
  -3  10   6    43018.15    42902.77    777.55 o 
  -2  10   6     5911.46     6804.67    243.77 o 
  -1  10   6    16255.69    15719.49    341.91 o 
   0  10   6    35092.45    33735.77    573.95 o 
   1  10   6    34917.76    34093.27    664.80 o 
   2  10   6    11189.16    11511.53    366.75 o 
   3  10   6      347.12      333.92     81.51 o 
   4  10   6       30.03       -6.86     70.24 o 
   5  10   6     1312.51     1446.32    136.52 o 
   6  10   6      576.54      439.81    104.61 o 
   7  10   6      129.01      112.61    107.13 o 
   8  10   6       40.12       99.60    102.51 o 
   9  10   6     2780.33     3235.53    230.21 o 
  10  10   6     1403.55     1349.15    178.10 o 
  11  10   6      820.08      766.91    225.45 o 
 -13  11   6     1744.72     1597.94    502.23 o 
 -12  11   6     2792.71     1765.93    477.40 o 
 -11  11   6      787.97      875.71    394.79 o 
 -10  11   6      928.87     1185.49    269.31 o 
  -9  11   6      160.75      105.39    188.15 o 
  -8  11   6      242.11      247.96    192.59 o 
  -7  11   6     2632.73     2775.84    460.49 o 
  -6  11   6      360.53      735.38    393.55 o 
  -5  11   6     1070.74     1084.59     96.46 o 
  -4  11   6     1189.18     1401.78    116.83 o 
  -3  11   6       55.96       26.14     62.15 o 
  -2  11   6     6525.94     6671.99    239.11 o 
  -1  11   6    29344.41    27528.70    482.25 o 
   0  11   6    47776.58    45816.64    743.16 o 
   1  11   6    88685.88    87197.88   1476.84 o 
   2  11   6    50969.19    49280.16   1048.58 o 
   3  11   6      911.70      872.48    117.08 o 
   4  11   6     7684.53     8343.03    305.71 o 
   5  11   6     5603.27     5864.95    241.75 o 
   6  11   6       53.02       25.87     86.10 o 
   7  11   6     7181.38     7486.55    420.07 o 
   8  11   6    20361.89    19825.15    497.83 o 
   9  11   6    19878.88    19402.15    509.54 o 
  10  11   6     8578.88     8282.77    412.49 o 
  11  11   6     1728.20     1815.84    272.13 o 
 -13  12   6       74.81      174.79    331.33 o 
 -12  12   6      956.22      345.61    329.04 o 
 -11  12   6     2791.51     2977.41    593.62 o 
 -10  12   6      819.66      428.64    257.50 o 
  -9  12   6     8932.00    10174.51    563.45 o 
  -8  12   6    44094.73    44661.59   1348.17 o 
  -7  12   6    70910.04    68039.84   2574.50 o 
  -6  12   6    25514.34    25680.40    640.57 o 
  -5  12   6      639.05      726.19     82.63 o 
  -4  12   6    34339.93    34331.59    648.20 o 
  -3  12   6     7210.09     7079.11    229.15 o 
  -2  12   6     2307.70     2489.26    155.37 o 
  -1  12   6    35171.21    34107.03    574.22 o 
   0  12   6    37097.63    35016.30    597.97 o 
   1  12   6    12548.94    12264.07    332.22 o 
   2  12   6     3910.90     3647.57    226.38 o 
   3  12   6        6.59      -36.36     81.88 o 
   4  12   6        0.10       81.83     78.18 o 
   5  12   6      184.16       58.21     85.93 o 
   6  12   6        1.77      -69.33     77.91 o 
   7  12   6      870.33      685.88    135.99 o 
   8  12   6     4084.82     4105.67    251.73 o 
   9  12   6     4078.87     3904.64    326.37 o 
  10  12   6     1525.96     1649.31    189.09 o 
  11  12   6        2.35      336.30    331.90 o 
 -13  13   6      228.83      201.72    349.45 o 
 -12  13   6     5371.21     5873.31    789.00 o 
 -11  13   6     7244.30     7490.22    876.00 o 
 -10  13   6      139.33       38.61    188.01 o 
  -9  13   6     1015.35      807.89    539.43 o 
  -8  13   6       14.04      -40.90    168.73 o 
  -7  13   6     2183.64     2060.16    305.15 o 
  -6  13   6     1991.68     2301.77    296.05 o 
  -5  13   6     1422.34     1454.30    122.33 o 
  -4  13   6    10341.43    10033.71    790.13 o 
  -3  13   6     6817.66     6792.81    211.38 o 
  -2  13   6     1632.99     1565.44    128.74 o 
  -1  13   6     6181.71     6256.82    187.49 o 
   0  13   6    54749.64    51706.48    830.05 o 
   1  13   6    24816.19    24325.94    527.86 o 
   2  13   6      609.61      517.64    117.84 o 
   3  13   6     2784.66     2838.08    218.83 o 
   4  13   6    37528.01    37501.74    988.36 o 
   5  13   6    16861.92    16990.60    407.47 o 
   6  13   6      883.29      852.42    139.32 o 
   7  13   6        2.87        1.98     93.48 o 
   8  13   6     3191.63     3196.40    244.92 o 
   9  13   6     3851.69     3765.31    304.58 o 
  10  13   6      110.31      103.06    122.04 o 
  11  13   6      145.55      143.08    314.72 o 
 -13  14   6     1020.84     1418.38    494.59 o 
 -11  14   6    12220.61    12470.89   1009.31 o 
 -10  14   6     6314.10     6455.57    529.33 o 
  -9  14   6      249.24      -96.69    170.15 o 
  -8  14   6     7863.50     7676.58    553.29 o 
  -7  14   6     7717.64     8398.06    825.40 o 
  -6  14   6     5472.55     4458.69    391.35 o 
  -5  14   6     5650.96     5623.10    276.81 o 
  -4  14   6    49542.10    49036.35   1069.85 o 
  -3  14   6    28980.04    28557.84    702.76 o 
  -2  14   6     4437.12     4299.31    194.91 o 
  -1  14   6     1445.11     1475.40    102.16 o 
   0  14   6     9856.50     9792.85    249.80 o 
   1  14   6     1768.39     1966.73    152.55 o 
   2  14   6      572.33      459.76    129.57 o 
   3  14   6     3071.96     3061.35    236.65 o 
   4  14   6     3464.08     3569.00    224.67 o 
   5  14   6      114.62        2.16     94.62 o 
   6  14   6       44.05      -40.28    129.86 o 
   7  14   6       25.70       88.33     96.74 o 
   8  14   6      241.56       62.51    117.56 o 
   9  14   6      800.91      965.73    155.59 o 
  10  14   6        4.46       26.48    167.38 o 
  11  14   6     1718.27     1454.21    471.10 o 
 -13  15   6     1171.06     1935.31    552.51 o 
 -12  15   6      954.82     1012.97    425.71 o 
 -11  15   6     1913.88     2352.48    367.91 o 
 -10  15   6      232.81      214.22    218.99 o 
  -9  15   6      358.02      362.51    231.79 o 
  -8  15   6        7.01      117.36    178.26 o 
  -7  15   6      122.38      278.58    370.96 o 
  -6  15   6     3666.74     4222.85    390.33 o 
  -5  15   6     2513.30     2536.88    202.78 o 
  -4  15   6     4098.97     4120.07    326.26 o 
  -3  15   6     8578.26     8039.03    470.76 o 
  -2  15   6     3785.25     3862.06    178.45 o 
  -1  15   6     2229.72     2380.37    126.97 o 
   0  15   6      622.86      592.74    126.01 o 
   1  15   6     1359.32     1357.69    131.29 o 
   2  15   6     7853.86     8060.41    389.52 o 
   3  15   6    10610.64    10182.60    385.34 o 
   4  15   6    20184.19    21239.95    528.68 o 
   5  15   6     9179.31     9466.35    343.72 o 
   6  15   6     2987.37     3201.95    210.28 o 
   7  15   6     5380.29     5497.54    377.16 o 
   8  15   6      432.85      475.58    177.87 o 
   9  15   6     1623.52     1773.73    264.50 o 
  10  15   6     2345.77     2061.41    287.47 o 
  11  15   6     3407.77     2927.57    626.44 o 
 -12  16   6     4248.16     2398.68    531.14 o 
 -11  16   6     7658.24     7408.03    605.25 o 
 -10  16   6     2696.89     2572.23    378.69 o 
  -9  16   6        5.00       16.64    193.58 o 
  -8  16   6     1017.96     1306.43    294.26 o 
  -7  16   6     4315.11     4686.37    434.76 o 
  -6  16   6      174.86      146.68    194.82 o 
  -5  16   6       26.29      250.38    117.82 o 
  -4  16   6     2974.55     2984.16    189.40 o 
  -3  16   6    13094.24    11909.60    389.04 o 
  -2  16   6     2780.24     2660.53    140.20 o 
  -1  16   6        9.57      -48.07     54.16 o 
   0  16   6      101.32       52.46     71.52 o 
   1  16   6     2311.40     2609.55    183.30 o 
   2  16   6      423.70      408.59    125.55 o 
   3  16   6       86.37       75.53    198.28 o 
   4  16   6        7.41     -116.96    103.10 o 
   5  16   6     1083.86     1165.59    148.16 o 
   6  16   6      460.95      460.60    140.45 o 
   7  16   6       86.88       84.59    107.59 o 
   8  16   6       90.12      139.24    158.16 o 
   9  16   6      574.71      805.68    211.49 o 
  10  16   6      235.05      217.60    200.33 o 
 -12  17   6      450.82      345.58    368.80 o 
 -11  17   6      162.10      -74.84    225.78 o 
 -10  17   6       34.97     -167.71    195.88 o 
  -9  17   6       24.34      213.17    283.26 o 
  -8  17   6       79.74     -154.77    174.63 o 
  -7  17   6     3297.59     3294.60    448.85 o 
  -6  17   6       81.21       96.61    192.24 o 
  -5  17   6       52.08       59.60    109.25 o 
  -4  17   6      409.75      640.19    118.54 o 
  -3  17   6     1436.11     1449.11    166.78 o 
  -2  17   6      115.16       86.06     97.46 o 
  -1  17   6     1604.23     1878.24    109.12 o 
   0  17   6     2388.15     2268.18    150.65 o 
   1  17   6     3193.63     3565.13    209.53 o 
   2  17   6     7058.26     7482.63    473.34 o 
   3  17   6        1.56      -22.04    112.96 o 
   4  17   6      356.64      144.11    107.35 o 
   5  17   6      345.67      417.83    123.43 o 
   6  17   6      417.15      491.53    144.89 o 
   7  17   6      781.40      607.57    184.08 o 
   8  17   6      901.05     1161.00    253.98 o 
   9  17   6     1955.90     1940.29    282.94 o 
  10  17   6      387.26      281.53    202.14 o 
 -12  18   6     3445.41     2725.39    613.37 o 
 -11  18   6     1686.30     1126.54    513.23 o 
 -10  18   6      143.52      422.04    373.09 o 
  -9  18   6     1182.30     1175.37    370.43 o 
  -8  18   6     2787.04     2550.95    366.60 o 
  -7  18   6        9.21       38.63    172.58 o 
  -6  18   6      208.97      191.97    252.64 o 
  -5  18   6     9272.40     8523.46    307.43 o 
  -4  18   6     7170.96     7083.46    286.62 o 
  -3  18   6     3162.91     3231.39    310.67 o 
  -2  18   6     5855.15     5519.12    270.66 o 
  -1  18   6     8299.50     8291.00    214.45 o 
   0  18   6       56.14      -56.77     69.71 o 
   1  18   6       96.65       61.71     81.84 o 
   2  18   6       94.65      175.39    101.58 o 
   3  18   6       57.16     -142.43    112.16 o 
   4  18   6      118.13      164.84    105.87 o 
   5  18   6     1087.99     1111.12    150.46 o 
   6  18   6      120.25      191.07    157.25 o 
   7  18   6      243.04      161.01    146.32 o 
   8  18   6      373.65       81.56    169.22 o 
   9  18   6      406.51       10.63    176.50 o 
  10  18   6       25.55      112.36    193.31 o 
 -12  19   6     2302.37     1650.15    521.67 o 
 -11  19   6      597.71      943.35    318.48 o 
 -10  19   6      196.84     -214.25    251.29 o 
  -9  19   6       91.57       72.97    217.78 o 
  -8  19   6       72.67       80.43    292.59 o 
  -7  19   6       35.11     -116.16    179.98 o 
  -6  19   6        2.61      -43.55    186.16 o 
  -5  19   6      969.18      849.39    165.57 o 
  -4  19   6    12531.00    13020.06    440.97 o 
  -3  19   6       19.85       17.37    114.13 o 
  -2  19   6     1268.21     1305.03    183.32 o 
  -1  19   6    17129.20    17579.75    576.09 o 
   0  19   6      568.74      552.09    117.53 o 
   1  19   6      528.39      423.11    104.59 o 
   2  19   6      234.29      358.27    106.26 o 
   3  19   6     3771.88     3793.48    245.28 o 
   4  19   6    18733.16    18884.98    465.68 o 
   5  19   6    34685.39    35750.29   1028.63 o 
   6  19   6    18350.60    19112.89   1055.41 o 
   7  19   6     6551.39     7730.52    480.56 o 
   8  19   6      198.91      213.29    180.88 o 
   9  19   6     2302.33     2200.61    300.92 o 
  10  19   6       32.01       54.19    203.04 o 
 -12  20   6     4400.26     3745.47    697.04 o 
 -11  20   6     5191.29     4464.62    512.28 o 
 -10  20   6     2020.30     1809.95    360.85 o 
  -9  20   6      964.82     1092.90    309.05 o 
  -8  20   6      725.20      732.70    256.76 o 
  -7  20   6     1881.85     1931.94    319.46 o 
  -6  20   6      640.37      861.48    650.15 o 
  -5  20   6     4594.01     4775.35    441.99 o 
  -4  20   6    29596.54    29912.27    671.23 o 
  -3  20   6    23552.44    23979.39    649.93 o 
  -2  20   6    12484.12    11717.63    380.45 o 
  -1  20   6      587.98      440.07    123.53 o 
   0  20   6     1583.46     1581.38    136.49 o 
   1  20   6       37.61     -118.45    123.80 o 
   2  20   6     1104.10      998.82    143.91 o 
   3  20   6      437.81      352.01    114.16 o 
   4  20   6     1853.95     1949.84    177.73 o 
   5  20   6        6.22      110.98    129.21 o 
   6  20   6       28.90      -64.49    141.79 o 
   7  20   6      100.57     -120.35    141.43 o 
   8  20   6       37.92     -104.19    162.56 o 
   9  20   6     1894.74     1564.42    326.50 o 
  10  20   6      836.80      818.25    328.09 o 
 -11  21   6     1896.62     1664.84    372.09 o 
 -10  21   6     1018.24     1031.48    305.87 o 
  -9  21   6     2954.62     2407.74    380.85 o 
  -8  21   6     1315.52     1535.88    316.92 o 
  -7  21   6      961.99     1015.65    272.11 o 
  -6  21   6      632.51      538.13    405.28 o 
  -5  21   6      743.46      864.75    365.45 o 
  -4  21   6      583.33      675.90    139.70 o 
  -3  21   6    12514.11    13729.19    425.56 o 
  -2  21   6       50.03      261.61    212.88 o 
  -1  21   6     7908.92     7419.68    339.89 o 
   0  21   6    11926.06    11535.68    395.61 o 
   1  21   6    14159.51    14173.87    375.36 o 
   2  21   6    14684.56    14494.98    579.86 o 
   3  21   6      580.36      609.49    126.06 o 
   4  21   6    19990.29    21645.44    643.32 o 
   5  21   6    12147.70    11613.00    503.25 o 
   6  21   6     1363.28     1392.02    230.36 o 
   7  21   6      216.42       33.70    203.78 o 
   8  21   6     3373.71     3184.15    344.21 o 
   9  21   6     7879.42     6444.01    490.50 o 
 -11  22   6      133.50      399.22    294.45 o 
 -10  22   6        6.30     -278.17    227.15 o 
  -9  22   6     6176.26     5959.94    556.53 o 
  -8  22   6    29411.98    30989.08   1154.82 o 
  -7  22   6    19411.72    20158.49   1332.67 o 
  -6  22   6     3784.74     3990.11    430.06 o 
  -5  22   6     2800.47     3559.52    395.48 o 
  -4  22   6    15732.41    16233.76    639.28 o 
  -3  22   6    18839.44    19025.47    516.08 o 
  -2  22   6      250.12      135.55    124.72 o 
  -1  22   6     6972.78     7611.39    345.72 o 
   0  22   6     9052.88     8980.80    369.41 o 
   1  22   6     9407.63     9468.60    548.59 o 
   2  22   6     3995.17     4678.08    247.99 o 
   3  22   6       12.43       82.29    116.48 o 
   4  22   6        3.09      -95.76    108.40 o 
   5  22   6      649.67      420.23    162.45 o 
   6  22   6       25.94     -106.97    155.44 o 
   7  22   6      298.83       71.93    169.89 o 
   8  22   6     1785.83     1694.20    292.27 o 
   9  22   6     4015.93     3613.56    389.34 o 
 -11  23   6      984.64     1184.99    359.32 o 
 -10  23   6      208.38       26.46    260.93 o 
  -9  23   6        3.43       11.48    236.96 o 
  -8  23   6      648.88      538.63    257.18 o 
  -7  23   6       29.38        0.84    210.88 o 
  -6  23   6       68.22       14.69    204.89 o 
  -5  23   6      165.52     -301.40    157.35 o 
  -4  23   6      353.56      446.38    132.74 o 
  -3  23   6      474.36      518.66    175.01 o 
  -2  23   6      168.79      277.00    128.71 o 
  -1  23   6     8157.86     8289.17    371.54 o 
   0  23   6    22071.17    22623.44    792.57 o 
   1  23   6    12691.39    13351.27    434.91 o 
   2  23   6     8735.26     9415.24    372.34 o 
   3  23   6     2898.63     2616.49    228.62 o 
   4  23   6     2027.77     2343.69    226.11 o 
   5  23   6     3971.56     3433.89    316.71 o 
   6  23   6        0.21     -286.42    143.21 o 
   7  23   6     1605.97     1365.53    255.18 o 
   8  23   6     9563.53     9232.92    562.68 o 
   9  23   6    14940.30    15321.30    675.17 o 
 -10  24   6      406.87      398.60    295.31 o 
  -9  24   6     6781.20     6863.47    613.91 o 
  -8  24   6    12201.45    11147.98    767.75 o 
  -7  24   6     9479.09     8910.26    664.84 o 
  -6  24   6     2656.88     3070.90    402.80 o 
  -5  24   6     1027.97     1066.86    265.85 o 
  -4  24   6     1076.16      958.47    161.53 o 
  -3  24   6     4041.77     3699.41    253.76 o 
  -2  24   6      864.31     1018.25    162.57 o 
  -1  24   6     1582.66     1804.00    198.51 o 
   0  24   6     8846.35     8566.56    468.83 o 
   1  24   6     2900.51     2627.30    279.32 o 
   2  24   6     4823.81     4926.41    366.60 o 
   3  24   6      105.96       85.35    123.44 o 
   4  24   6      364.26      347.49    149.17 o 
   5  24   6      258.61      -41.42    148.22 o 
   6  24   6        3.65      178.94    171.48 o 
   7  24   6      149.94      207.92    187.55 o 
   8  24   6       45.27      262.78    205.07 o 
 -10  25   6      163.16      343.54    395.45 o 
  -9  25   6       74.90      195.18    433.77 o 
  -8  25   6       92.28      145.62    235.83 o 
  -7  25   6      286.53       16.71    229.31 o 
  -6  25   6      212.29       86.18    213.84 o 
  -5  25   6       72.29     -111.82    193.81 o 
  -4  25   6      426.36      102.96    282.68 o 
  -3  25   6     2956.87     2896.92    298.14 o 
  -2  25   6     2411.65     2647.30    232.83 o 
  -1  25   6     1550.05     1633.29    210.91 o 
   0  25   6     4960.74     5312.54    312.54 o 
   1  25   6     1805.51     1804.21    256.15 o 
   2  25   6      983.89     1186.35    253.54 o 
   3  25   6     4249.97     4127.55    374.06 o 
   4  25   6     3413.60     3489.85    276.14 o 
   5  25   6     5519.98     5260.79    403.85 o 
   6  25   6     2023.05     1915.15    273.99 o 
   7  25   6      357.03      604.09    219.96 o 
   8  25   6       77.86      175.67    212.25 o 
 -10  26   6     3021.27     3514.05    494.27 o 
  -9  26   6      741.46     1231.17    353.78 o 
  -8  26   6      966.62      620.84    529.36 o 
  -7  26   6     1327.70     1066.02    310.45 o 
  -6  26   6      595.36      123.69    239.67 o 
  -5  26   6     1178.61      949.47    643.15 o 
  -4  26   6    13981.90    14516.12    712.20 o 
  -3  26   6    10186.46    11176.01    567.15 o 
  -2  26   6      903.06      928.18    167.17 o 
  -1  26   6     2792.58     2825.96    239.65 o 
   0  26   6      115.31      321.03    173.52 o 
   1  26   6      919.89      815.31    218.43 o 
   2  26   6      679.00      904.14    386.94 o 
   3  26   6      690.09      523.29    201.68 o 
   4  26   6       88.05      264.66    224.55 o 
   5  26   6      136.07      121.65    163.53 o 
   6  26   6      175.85      287.20    192.78 o 
   7  26   6        5.91      155.23    184.40 o 
   8  26   6      757.48      701.74    354.59 o 
  -9  27   6        0.74      188.37    285.48 o 
  -8  27   6      745.18     1095.64    387.21 o 
  -7  27   6     2126.21     2575.25    585.51 o 
  -6  27   6      321.30      326.92    251.05 o 
  -5  27   6      136.42      322.33    257.61 o 
  -4  27   6      615.15      514.13    254.26 o 
  -3  27   6     2498.70     2833.45    248.47 o 
  -2  27   6     1185.46     1218.49    186.91 o 
  -1  27   6      871.22      235.62    168.38 o 
   0  27   6       81.15      291.12    168.92 o 
   1  27   6       32.17       -1.37    160.06 o 
   2  27   6     7994.42     7297.65    466.36 o 
   3  27   6     8184.57     8773.54    527.66 o 
   4  27   6     6303.59     5270.95    519.23 o 
   5  27   6     2401.40     3346.81    525.74 o 
   6  27   6      463.58      177.98    189.38 o 
   7  27   6      463.13      408.84    220.57 o 
  -9  28   6        8.48     -442.94    253.39 o 
  -8  28   6       17.21       62.81    260.51 o 
  -7  28   6       41.49     -266.16    220.68 o 
  -6  28   6      363.74      491.55    249.78 o 
  -5  28   6      531.94      559.17    298.45 o 
  -4  28   6       18.29     -139.50    209.12 o 
  -3  28   6       66.96     -225.44    159.43 o 
  -2  28   6       15.88      164.02    225.03 o 
  -1  28   6       94.44       50.78    164.65 o 
   0  28   6       55.26     -262.60    159.75 o 
   1  28   6      230.82      -41.87    182.78 o 
   2  28   6       44.28       61.46    185.92 o 
   3  28   6      343.90      350.02    207.54 o 
   4  28   6      104.93      402.41    257.31 o 
   5  28   6       25.65      -58.15    219.27 o 
   6  28   6       46.21      306.74    265.75 o 
   7  28   6      148.50     -130.21    191.46 o 
  -8  29   6       12.81      -81.43    254.44 o 
  -7  29   6      269.30      220.71    267.57 o 
  -6  29   6       81.65      -83.32    226.97 o 
  -5  29   6      891.25      606.09    271.11 o 
  -4  29   6      353.40      -72.28    229.43 o 
  -3  29   6     5765.58     5263.34    505.45 o 
  -2  29   6     1518.10     1432.22    252.92 o 
  -1  29   6      924.45     1325.36    295.30 o 
   0  29   6       62.09       81.26    187.16 o 
   1  29   6        2.85     -246.46    316.14 o 
   2  29   6      220.84      148.73    191.18 o 
   3  29   6      127.02       56.50    172.75 o 
   4  29   6     4977.68     4471.45    803.39 o 
   5  29   6     6063.90     5368.54    582.02 o 
   6  29   6     3001.50     2714.24    560.71 o 
  -8  30   6      312.83      -80.21    577.00 o 
  -7  30   6       69.27     -163.17    235.47 o 
  -6  30   6      246.65      155.66    383.09 o 
  -5  30   6     4248.72     4878.97    501.31 o 
  -4  30   6    11741.92     9871.92   1080.63 o 
  -3  30   6     4482.13     4602.30    486.88 o 
  -2  30   6     6756.26     6509.59    576.11 o 
  -1  30   6      154.30      176.40    188.17 o 
   0  30   6        0.52     -324.72    211.42 o 
   1  30   6      431.56      428.27    235.61 o 
   2  30   6      156.58      138.65    196.97 o 
   3  30   6      636.47      481.24    220.42 o 
   4  30   6     1327.61      723.79    295.55 o 
   5  30   6      302.59      298.79    626.76 o 
   6  30   6       15.11      -17.05    299.50 o 
  -7  31   6       13.34      118.10    262.47 o 
  -6  31   6       79.08      268.80    337.89 o 
  -5  31   6      155.32      373.50    456.54 o 
  -4  31   6     1614.80     1618.11    573.10 o 
  -3  31   6     1363.39     1694.90    357.47 o 
  -2  31   6      727.59      625.39    289.58 o 
  -1  31   6      647.22      731.48    232.61 o 
   0  31   6      122.81      179.02    203.76 o 
   1  31   6      196.32      384.30    209.42 o 
   2  31   6       58.43     -154.44    180.40 o 
   3  31   6      102.49      495.75    249.69 o 
   4  31   6     5147.65     4587.80    527.58 o 
   5  31   6    13514.46    14568.76   1622.66 o 
  -7  32   6      931.13      862.16    330.98 o 
  -6  32   6       24.19     -198.28    403.40 o 
  -5  32   6        6.51      319.29    434.78 o 
  -4  32   6     1089.67     1522.84    569.20 o 
  -3  32   6     8195.01     6995.22    939.59 o 
  -2  32   6     1590.51     1648.25    364.13 o 
  -1  32   6      355.90      194.75    537.45 o 
   0  32   6      103.20       92.15    222.80 o 
   1  32   6     1320.42     1303.56    279.79 o 
   2  32   6     1303.55     1342.42    281.71 o 
   3  32   6       59.31     -236.24    216.51 o 
   4  32   6      328.92      233.14    265.67 o 
   5  32   6      994.33      666.97    314.34 o 
  -6  33   6      116.87     -207.91    429.48 o 
  -5  33   6       63.77     -248.73    396.68 o 
  -4  33   6       27.61      -77.80    438.92 o 
  -3  33   6      928.74      232.63    452.18 o 
  -2  33   6       23.75      378.73    290.36 o 
  -1  33   6     2982.85     3260.43    470.34 o 
   0  33   6     4807.20     4524.33    837.87 o 
   1  33   6     8919.78     9733.43    910.42 o 
   2  33   6     3783.29     4616.35    432.27 o 
   3  33   6       73.70       21.67    262.82 o 
   4  33   6      189.90      -60.50    258.83 o 
  -5  34   6      204.04       11.84    448.08 o 
  -4  34   6      954.05      835.65    544.92 o 
  -3  34   6      685.88      353.56    465.89 o 
  -2  34   6      327.13      192.01    273.20 o 
  -1  34   6     1098.57      733.73    343.83 o 
   0  34   6     5369.73     4714.54    567.70 o 
   1  34   6     3068.64     3029.94    467.56 o 
   2  34   6     1873.39     2529.54    356.69 o 
   3  34   6       21.92       23.37    253.96 o 
  -4  35   6      143.93      157.54    486.96 o 
  -3  35   6      455.63      261.55    483.74 o 
  -2  35   6       99.29     -138.66    261.89 o 
  -1  35   6      601.41      838.16    355.23 o 
   0  35   6     6068.52     5729.62    879.31 o 
   1  35   6     7192.37     6074.77    784.82 o 
   2  35   6     3059.77     2638.20    742.99 o 
 -14   1   7        5.07      -19.02    241.84 o 
 -13   1   7      439.58      521.75    252.91 o 
 -12   1   7      309.39      229.92    225.07 o 
 -11   1   7      666.39      639.45    221.25 o 
 -10   1   7     1861.13     2210.67    297.77 o 
  -9   1   7      544.16      480.16    192.64 o 
  -8   1   7     2164.28     2286.32    204.05 o 
  -7   1   7    11095.17    11322.98    315.60 o 
  -6   1   7     4566.58     4634.17    197.92 o 
  -5   1   7     1560.95     1775.77    137.44 o 
  -4   1   7     7796.53     7921.90    240.00 o 
  -3   1   7     9478.06     9882.01    309.00 o 
  -2   1   7     7214.88     6926.24    388.73 o 
  -1   1   7    34770.89    36134.82    952.18 o 
   0   1   7    29295.46    27866.01   1066.39 o 
   1   1   7    31654.54    29893.52    954.65 o 
   2   1   7    18242.14    17120.13    491.29 o 
   3   1   7       23.55       53.33     65.68 o 
   4   1   7      563.03      324.03     73.30 o 
   5   1   7       16.55      -22.52     85.43 o 
   6   1   7      464.82      441.27    110.28 o 
   7   1   7     3997.86     4332.84    255.27 o 
   8   1   7     2528.62     2570.32    212.49 o 
   9   1   7      104.37       47.79    216.22 o 
  10   1   7      971.63     1357.24    309.06 o 
  11   1   7     1049.47      799.73    276.23 o 
  12   1   7       67.86       74.10    219.49 o 
 -14   2   7     4468.75     4910.28    520.66 o 
 -13   2   7      735.42      404.85    248.76 o 
 -12   2   7        1.42     -313.58    244.91 o 
 -11   2   7      459.58      208.49    186.94 o 
 -10   2   7     1312.73      973.90    223.70 o 
  -9   2   7     9193.52     9124.13    488.21 o 
  -8   2   7    11961.15    11873.91    413.14 o 
  -7   2   7    18963.65    18407.52    424.75 o 
  -6   2   7     2383.14     2019.53    138.02 o 
  -5   2   7       98.35      137.31     72.90 o 
  -4   2   7      511.13      392.82    142.40 o 
  -3   2   7     2411.10     2565.78    174.06 o 
  -2   2   7      217.13      105.49     79.16 o 
  -1   2   7      428.50      430.36    126.89 o 
   0   2   7      224.63        7.23     81.27 o 
   1   2   7     1615.96     1317.85    132.53 o 
   2   2   7     3485.58     3741.79    156.28 o 
   3   2   7      409.86      411.94     89.16 o 
   4   2   7       56.14       53.04     72.42 o 
   5   2   7     3167.70     3077.78    205.07 o 
   6   2   7      400.63      540.94    108.59 o 
   7   2   7     6852.62     7325.96    317.74 o 
   8   2   7    10575.64    10203.42    498.01 o 
   9   2   7    12563.29    12357.25    830.34 o 
  10   2   7     8659.93     7253.28    566.42 o 
  11   2   7     1187.54      745.09    267.36 o 
 -14   3   7      352.90      452.65    323.59 o 
 -13   3   7      112.17       60.62    215.41 o 
 -12   3   7      967.98      802.00    257.31 o 
 -11   3   7      258.10      209.22    192.56 o 
 -10   3   7       21.80       69.76    209.55 o 
  -9   3   7     6358.78     7223.82    521.85 o 
  -8   3   7     4212.08     3987.40    263.73 o 
  -7   3   7     8622.44     8618.98    263.54 o 
  -6   3   7     4947.49     4987.94    204.21 o 
  -5   3   7     1962.03     1959.38    133.28 o 
  -4   3   7     1663.90     2006.69    154.83 o 
  -3   3   7      408.12      647.18     94.83 o 
  -2   3   7      115.24      167.04     77.94 o 
  -1   3   7     5107.25     4672.87    310.91 o 
   0   3   7    28327.64    24621.67    693.81 o 
   1   3   7    29077.31    23475.80    494.87 o 
   2   3   7    49182.85    48340.94    724.88 o 
   3   3   7    12289.38    12398.70    278.85 o 
   4   3   7      538.70      496.04    102.23 o 
   5   3   7    21899.67    21014.67    511.78 o 
   6   3   7     9079.10     8509.72    327.45 o 
   7   3   7     4570.03     4310.86    285.46 o 
   8   3   7     3257.64     3562.83    289.93 o 
   9   3   7     4573.60     4729.03    674.16 o 
  10   3   7      691.40      711.38    315.23 o 
  11   3   7       21.12      155.01    194.80 o 
 -14   4   7        0.26      133.09    371.35 o 
 -13   4   7     4378.46     4402.79    476.34 o 
 -12   4   7    12552.90    12110.19    660.55 o 
 -11   4   7     5075.42     4731.22    437.40 o 
 -10   4   7      960.67     1002.04    225.04 o 
  -9   4   7     9019.28     9737.81    514.61 o 
  -8   4   7     2789.76     3427.47    250.22 o 
  -7   4   7     9306.21     9359.37    438.29 o 
  -6   4   7     1002.62      871.54    100.79 o 
  -5   4   7     1542.75     1774.81    126.82 o 
  -4   4   7     3895.71     4486.91    219.28 o 
  -3   4   7     9569.87     9969.45    507.58 o 
  -2   4   7     4916.26     4914.97    229.86 o 
  -1   4   7     2903.92     3066.29    317.88 o 
   0   4   7      751.82      879.67    109.92 o 
   1   4   7     2919.37     3341.85    219.97 o 
   2   4   7      388.44      343.49     76.12 o 
   3   4   7      360.26      197.47     67.90 o 
   4   4   7     3089.33     2767.48    163.08 o 
   5   4   7    18330.23    19151.26    643.86 o 
   6   4   7    19890.86    20005.90    511.80 o 
   7   4   7       81.06      196.20     92.76 o 
   8   4   7       11.68      -27.31    139.09 o 
   9   4   7     6469.73     7036.21    371.50 o 
  10   4   7    10289.64    10354.69    540.57 o 
  11   4   7      116.55      206.33    183.96 o 
 -14   5   7      258.33      406.15    417.33 o 
 -13   5   7       62.95        2.11    329.14 o 
 -12   5   7      305.26      -44.50    208.32 o 
 -11   5   7     3416.91     3255.91    370.99 o 
 -10   5   7      319.57      538.67    242.55 o 
  -9   5   7       51.13      -71.85    118.82 o 
  -8   5   7      163.42      213.38    138.38 o 
  -7   5   7    10995.88    11498.72    405.28 o 
  -6   5   7     3986.32     4046.79    179.77 o 
  -5   5   7    13011.97    12622.80    379.13 o 
  -4   5   7     7658.71     6778.24    245.07 o 
  -3   5   7   119663.59   119829.13   2232.84 o 
  -2   5   7    60141.02    57164.97   1201.85 o 
  -1   5   7    11925.07    11182.24    344.24 o 
   0   5   7     1601.01     1696.80    144.41 o 
   1   5   7     2674.35     2143.86    143.81 o 
   2   5   7    31829.44    32048.33    523.72 o 
   3   5   7     3429.97     3352.53    170.92 o 
   4   5   7    24354.19    23787.79    483.59 o 
   5   5   7    72895.23    72186.35   1303.31 o 
   6   5   7    69647.33    67642.49   1251.47 o 
   7   5   7     1303.02     1103.20    135.59 o 
   8   5   7      186.76      128.93    109.51 o 
   9   5   7        1.07      169.86    122.67 o 
  10   5   7       12.99      158.16    152.34 o 
  11   5   7      651.14      528.51    209.76 o 
 -14   6   7      375.85      210.93    379.57 o 
 -13   6   7     7722.29     7617.41    896.45 o 
 -12   6   7    16312.65    17976.27    797.61 o 
 -11   6   7    14889.85    14760.14    688.21 o 
 -10   6   7     2054.52     2206.49    297.94 o 
  -9   6   7     1990.36     1686.87    210.79 o 
  -8   6   7     8971.29     9027.42    372.01 o 
  -7   6   7    15992.10    17278.88    515.81 o 
  -6   6   7      213.46      208.56     69.99 o 
  -5   6   7     3131.31     3227.64    185.02 o 
  -4   6   7    10896.53    10205.62    313.42 o 
  -3   6   7     9198.94     8888.97    289.38 o 
  -2   6   7      187.34       67.07     91.01 o 
  -1   6   7      942.48     1000.36    124.42 o 
   0   6   7        0.54       -8.50     48.00 o 
   1   6   7      147.31       97.49     72.84 o 
   2   6   7      586.42      591.40     75.99 o 
   3   6   7     1312.82     1366.66    116.96 o 
   4   6   7    14253.98    14559.48    351.43 o 
   5   6   7    40163.41    40837.94    827.68 o 
   6   6   7    36467.09    37861.70    797.74 o 
   7   6   7     2499.41     2135.97    175.82 o 
   8   6   7      405.37      344.82    133.05 o 
   9   6   7     5257.19     5930.68    460.70 o 
  10   6   7     1045.95      730.36    207.13 o 
  11   6   7     1223.00     1026.55    314.03 o 
 -14   7   7       63.94     -107.23    353.54 o 
 -13   7   7       25.68      211.92    360.99 o 
 -12   7   7      215.47     -204.14    287.21 o 
 -11   7   7       32.09     -120.01    304.54 o 
 -10   7   7      872.77     1013.87    233.64 o 
  -9   7   7      748.71      644.03    160.43 o 
  -8   7   7      101.15      203.88    162.68 o 
  -7   7   7     3312.32     3245.56    246.56 o 
  -6   7   7     7560.82     7594.73    366.96 o 
  -5   7   7      950.30      962.17    110.37 o 
  -4   7   7    12303.91    10776.27    321.26 o 
  -3   7   7    26030.82    24772.85    508.89 o 
  -2   7   7    21698.06    21111.71    450.92 o 
  -1   7   7    13323.78    14338.75    396.59 o 
   0   7   7    15123.63    13717.55    339.71 o 
   1   7   7    29359.23    28877.69    585.60 o 
   2   7   7    13913.84    14159.22    322.79 o 
   3   7   7     3919.45     4217.14    194.33 o 
   4   7   7    20081.84    20287.57    438.54 o 
   5   7   7    42793.93    43206.28    775.13 o 
   6   7   7    16955.95    17231.66    426.61 o 
   7   7   7      511.13      650.85    141.67 o 
   8   7   7        0.98       27.46    165.57 o 
   9   7   7      654.19      484.75    152.64 o 
  10   7   7      107.04      -14.15    173.03 o 
  11   7   7       34.99      388.92    199.31 o 
 -13   8   7     1415.94     1161.56    464.48 o 
 -12   8   7      492.23      -46.52    284.17 o 
 -11   8   7      661.80      -30.34    297.24 o 
 -10   8   7      279.57      249.77    291.46 o 
  -9   8   7    17967.91    19403.91    619.01 o 
  -8   8   7     2902.36     2896.00    243.18 o 
  -7   8   7    15179.36    16126.19    584.87 o 
  -6   8   7    12086.77    12338.74    417.80 o 
  -5   8   7     2263.38     2694.25    162.65 o 
  -4   8   7      289.66      438.79     91.93 o 
  -3   8   7     1615.42     2070.02    147.27 o 
  -2   8   7     3481.42     3476.45    175.67 o 
  -1   8   7     2875.44     3394.06    197.71 o 
   0   8   7       37.73       57.92     54.80 o 
   1   8   7      647.67      620.16     95.86 o 
   2   8   7     2723.23     3117.35    217.53 o 
   3   8   7      826.71      938.51    106.39 o 
   4   8   7      396.39      479.65     93.70 o 
   5   8   7     9006.68     9324.70    353.56 o 
   6   8   7     3820.03     3694.24    212.59 o 
   7   8   7      526.53      478.79    115.51 o 
   8   8   7     2726.19     2744.24    241.35 o 
   9   8   7    13355.01    13953.44    547.80 o 
  10   8   7     5464.72     5744.20    423.88 o 
  11   8   7      509.40      341.54    183.52 o 
 -13   9   7      137.43      322.51    351.41 o 
 -12   9   7       91.51     -324.72    284.91 o 
 -11   9   7       88.82      380.66    323.82 o 
 -10   9   7     2999.91     3017.66    352.05 o 
  -9   9   7     4265.01     3898.34    285.12 o 
  -8   9   7     3011.78     2979.93    248.91 o 
  -7   9   7     8900.40     8923.06    620.34 o 
  -6   9   7     2013.01     2156.14    171.89 o 
  -5   9   7     4346.93     4358.71    198.40 o 
  -4   9   7     4661.07     4487.13    236.97 o 
  -3   9   7    12579.04    12588.43    319.99 o 
  -2   9   7    12873.59    12299.10    327.11 o 
  -1   9   7     1915.62     1695.25    122.21 o 
   0   9   7    21964.09    21195.40    465.67 o 
   1   9   7    34546.54    32666.34    581.87 o 
   2   9   7    67680.59    69114.12   1408.11 o 
   3   9   7    11948.36    11708.87    343.35 o 
   4   9   7      385.81      377.50     97.73 o 
   5   9   7     1501.47     1451.53    140.92 o 
   6   9   7     5768.73     5726.19    263.56 o 
   7   9   7       11.94      -85.27     98.14 o 
   8   9   7     3878.85     4069.49    360.17 o 
   9   9   7     7609.50     7719.71    395.04 o 
  10   9   7     3609.04     3818.26    366.55 o 
  11   9   7       56.58       82.85    176.04 o 
 -13  10   7      180.82      257.10    356.45 o 
 -12  10   7     2411.66     1684.15    475.92 o 
 -11  10   7     7721.48     6537.75    786.00 o 
 -10  10   7     2267.67     2376.84    329.98 o 
  -9  10   7     5559.08     5672.34    460.66 o 
  -8  10   7     6236.85     6397.84    338.70 o 
  -7  10   7        3.60      418.01    280.20 o 
  -6  10   7     3033.16     3147.45    485.48 o 
  -5  10   7    17001.33    18095.59    407.80 o 
  -4  10   7     3799.11     3925.73    179.84 o 
  -3  10   7      773.88      927.18    131.14 o 
  -2  10   7        9.40       78.73     80.54 o 
  -1  10   7      529.46      519.21     73.55 o 
   0  10   7       86.40       88.26     56.39 o 
   1  10   7      143.88      127.46     71.72 o 
   2  10   7     2370.09     2500.82    245.16 o 
   3  10   7     1140.41     1089.49    132.56 o 
   4  10   7       79.55       -4.84     81.03 o 
   5  10   7      111.39       87.43     83.33 o 
   6  10   7        1.72       88.44    102.58 o 
   7  10   7      152.98      199.02    124.89 o 
   8  10   7     1382.86     1651.06    244.78 o 
   9  10   7     9077.47     9950.31    374.04 o 
  10  10   7     5029.94     5069.97    302.61 o 
  11  10   7     3946.74     4314.58    394.61 o 
 -13  11   7       16.80      320.57    355.72 o 
 -12  11   7       29.69      -69.28    308.10 o 
 -11  11   7      822.14      403.55    342.32 o 
 -10  11   7      902.07      429.22    223.07 o 
  -9  11   7       30.03      455.03    311.10 o 
  -8  11   7        9.17       37.46    202.04 o 
  -7  11   7      110.35       66.62    249.35 o 
  -6  11   7     2885.78     2918.08    163.53 o 
  -5  11   7    11213.15    11843.01    317.42 o 
  -4  11   7     1277.81     1311.66    112.52 o 
  -3  11   7     3196.24     3187.58    185.08 o 
  -2  11   7     3603.80     3886.66    257.24 o 
  -1  11   7      109.96      158.97     64.86 o 
   0  11   7      300.11      176.09     58.30 o 
   1  11   7      230.52      245.21     75.42 o 
   2  11   7     5236.63     4859.23    259.81 o 
   3  11   7     4090.16     4210.36    230.12 o 
   4  11   7      849.13      836.16    114.84 o 
   5  11   7     3144.84     3076.40    194.67 o 
   6  11   7     2419.58     2347.87    179.05 o 
   7  11   7      733.94      996.23    158.03 o 
   8  11   7      170.87      346.37    128.81 o 
   9  11   7      589.97      392.50    140.90 o 
  10  11   7      427.01      395.51    148.66 o 
  11  11   7      538.02      419.21    211.84 o 
 -13  12   7      105.19      349.05    333.48 o 
 -12  12   7     1874.97      813.00    435.98 o 
 -11  12   7      602.32      916.46    398.91 o 
 -10  12   7     1355.31      918.29    268.24 o 
  -9  12   7       12.55     -100.50    166.29 o 
  -8  12   7     1597.08     1902.78    307.97 o 
  -7  12   7     1295.02     1340.67    394.79 o 
  -6  12   7      465.95      364.60    133.58 o 
  -5  12   7       35.80        0.79     81.93 o 
  -4  12   7     1701.59     1868.67    129.32 o 
  -3  12   7     1574.55     1406.69    192.06 o 
  -2  12   7        4.67      -99.27     69.92 o 
  -1  12   7      150.52      189.21     61.35 o 
   0  12   7       94.66      162.89    122.32 o 
   1  12   7       71.11        3.66     72.16 o 
   2  12   7      215.94      354.59    114.50 o 
   3  12   7      380.71      399.84    111.76 o 
   4  12   7      300.56      224.00    113.13 o 
   5  12   7      834.00      620.42    152.18 o 
   6  12   7        2.25       32.76     89.10 o 
   7  12   7      621.98      471.19    135.03 o 
   8  12   7     2562.51     2503.47    229.76 o 
   9  12   7      633.77      643.92    145.01 o 
  10  12   7     3374.51     3292.59    253.97 o 
  11  12   7      759.05      768.10    428.18 o 
 -13  13   7      721.07      498.07    382.14 o 
 -12  13   7     1217.96      916.50    437.18 o 
 -11  13   7      173.18      483.58    336.35 o 
 -10  13   7      284.76       28.93    184.14 o 
  -9  13   7     3137.06     2713.91    349.71 o 
  -8  13   7     5795.63     5114.91    752.66 o 
  -7  13   7    11017.84    10067.84    556.03 o 
  -6  13   7     8058.59     8669.05    520.69 o 
  -5  13   7      489.19      413.80    199.10 o 
  -4  13   7     1489.07     1392.55    142.06 o 
  -3  13   7      726.01      988.13    106.28 o 
  -2  13   7     3059.43     2762.59    210.50 o 
  -1  13   7     6983.32     6607.90    201.42 o 
   0  13   7    42439.33    40073.05    774.10 o 
   1  13   7    37728.13    36119.13    725.29 o 
   2  13   7    15884.88    16256.88    487.62 o 
   3  13   7     6021.89     5641.92    312.30 o 
   4  13   7      710.87      693.85    131.61 o 
   5  13   7       34.13       50.66     93.20 o 
   6  13   7     1329.74     1325.79    147.18 o 
   7  13   7     8419.65     8582.39    377.43 o 
   8  13   7     3599.61     4003.12    285.48 o 
   9  13   7     1985.30     2000.35    200.55 o 
  10  13   7      520.46      312.16    146.23 o 
  11  13   7        0.86        8.20    299.17 o 
 -13  14   7      160.77     -122.49    305.20 o 
 -12  14   7      199.11      129.65    353.78 o 
 -11  14   7     4572.20     4225.60    678.84 o 
 -10  14   7      394.22      -11.62    190.24 o 
  -9  14   7    11239.01     9998.13    703.41 o 
  -8  14   7    18705.11    19387.88    799.45 o 
  -7  14   7    21869.86    23825.79   1659.84 o 
  -6  14   7     4818.23     4830.76    423.32 o 
  -5  14   7     2591.65     2960.25    224.04 o 
  -4  14   7      546.68      716.59    139.30 o 
  -3  14   7      845.12      909.19    105.87 o 
  -2  14   7       11.57       44.17     76.07 o 
  -1  14   7     3310.59     3094.94    146.91 o 
   0  14   7      503.65      469.73    134.17 o 
   1  14   7     6804.97     6652.57    264.71 o 
   2  14   7     1437.83     1873.73    191.63 o 
   3  14   7       68.26      -57.17    216.79 o 
   4  14   7      949.89     1071.24    148.36 o 
   5  14   7     4919.32     4772.11    275.37 o 
   6  14   7     1978.47     2110.42    208.13 o 
   7  14   7     5429.38     5994.36    455.93 o 
   8  14   7     7950.55     8473.88    358.62 o 
   9  14   7    10647.65    10903.43    391.51 o 
  10  14   7     8024.26     7296.49    491.57 o 
 -13  15   7      150.31      159.30    349.02 o 
 -12  15   7      113.82     -231.68    317.02 o 
 -11  15   7       46.20     -255.03    206.05 o 
 -10  15   7       21.40      189.47    216.51 o 
  -9  15   7      657.36      718.78    257.97 o 
  -8  15   7      764.76     1425.73    289.64 o 
  -7  15   7     6119.01     6721.91    514.56 o 
  -6  15   7     5376.43     5142.51    433.67 o 
  -5  15   7      361.28      328.92    117.24 o 
  -4  15   7    17601.60    18080.72    534.77 o 
  -3  15   7    31479.65    30929.81   1584.78 o 
  -2  15   7    12569.88    12751.94    377.26 o 
  -1  15   7     3588.20     3575.36    158.20 o 
   0  15   7    12096.35    11739.01    338.18 o 
   1  15   7    38818.14    39210.40    784.08 o 
   2  15   7    26022.18    26862.09    691.18 o 
   3  15   7      679.20      779.73    422.98 o 
   4  15   7    23692.69    22802.08    569.37 o 
   5  15   7     9076.01     9460.80    456.75 o 
   6  15   7     2489.50     2407.75    208.43 o 
   7  15   7      895.11      725.23    143.60 o 
   8  15   7      512.41      574.04    147.93 o 
   9  15   7      430.79      608.25    199.38 o 
  10  15   7       12.53       80.93    177.84 o 
 -11  16   7     9130.79     7979.62    635.50 o 
 -10  16   7     6196.34     6624.02    727.33 o 
  -9  16   7     1014.90      756.66    247.54 o 
  -8  16   7    15334.20    15661.35   1000.29 o 
  -7  16   7     4322.90     4085.39    417.66 o 
  -6  16   7        2.18      176.12    218.74 o 
  -5  16   7      127.39       99.28    116.99 o 
  -4  16   7     5755.72     5744.53    367.21 o 
  -3  16   7     7877.84     8201.64    479.60 o 
  -2  16   7       12.50       10.19     85.53 o 
  -1  16   7      470.95      638.01     86.31 o 
   0  16   7       19.44      -17.56     74.93 o 
   1  16   7      426.36      579.89    136.29 o 
   2  16   7     1647.69     1880.79    206.98 o 
   3  16   7      466.24      700.36    169.58 o 
   4  16   7    13250.56    13461.19    473.47 o 
   5  16   7    12302.70    12173.47    400.92 o 
   6  16   7     5233.32     6007.32    390.84 o 
   7  16   7     1513.15     1263.48    163.47 o 
   8  16   7      789.44      954.76    298.02 o 
   9  16   7     3284.23     3409.02    442.48 o 
  10  16   7     1017.11     1094.47    251.14 o 
 -12  17   7      605.12     1060.04    482.65 o 
 -11  17   7     1867.81     1892.17    358.22 o 
 -10  17   7       63.79      -33.42    295.86 o 
  -9  17   7      106.82       72.20    593.77 o 
  -8  17   7       13.48      -51.18    188.78 o 
  -7  17   7     1597.18     1712.89    322.63 o 
  -6  17   7      427.50      382.76    206.49 o 
  -5  17   7    12570.35    12497.40    364.96 o 
  -4  17   7    14399.87    14658.18    405.20 o 
  -3  17   7    37928.23    38735.07    895.31 o 
  -2  17   7    16868.69    16611.69    620.77 o 
  -1  17   7     5639.83     5745.54    201.38 o 
   0  17   7       25.79      197.17    116.49 o 
   1  17   7     2053.15     2223.87    177.85 o 
   2  17   7     9727.16    10221.00    391.71 o 
   3  17   7     1313.62     1517.67    199.06 o 
   4  17   7    23532.04    24672.69    835.34 o 
   5  17   7    29500.31    31346.65    658.07 o 
   6  17   7    20808.74    21307.80    927.36 o 
   7  17   7     5200.60     5001.81    322.08 o 
   8  17   7       39.43       -2.21    151.13 o 
   9  17   7      220.18      330.95    386.45 o 
  10  17   7      128.59      -37.97    182.36 o 
 -12  18   7     4214.19     3429.43    662.50 o 
 -11  18   7     5361.67     5518.17    559.65 o 
 -10  18   7      714.40      394.12    259.82 o 
  -9  18   7     3450.67     3264.15    415.68 o 
  -8  18   7     2206.60     2091.90    352.41 o 
  -7  18   7     2245.28     2631.60    354.22 o 
  -6  18   7     2409.99     2549.94    344.63 o 
  -5  18   7     1383.30     1359.41    168.75 o 
  -4  18   7      277.17      407.64    116.06 o 
  -3  18   7     1084.03     1102.76    160.43 o 
  -2  18   7     4279.79     4337.78    329.25 o 
  -1  18   7        2.66       54.09     67.33 o 
   0  18   7      917.46     1295.64    198.72 o 
   1  18   7       61.53      102.23     99.48 o 
   2  18   7       75.22       88.99    159.65 o 
   3  18   7      974.52      921.13    194.41 o 
   4  18   7     2066.67     2222.49    186.31 o 
   5  18   7    13710.55    13999.93    436.04 o 
   6  18   7     7117.38     7805.07    382.84 o 
   7  18   7      779.88      833.07    289.26 o 
   8  18   7        6.74      -12.89    156.13 o 
   9  18   7     4831.37     4793.71    410.27 o 
  10  18   7     3444.72     3459.54    385.94 o 
 -12  19   7      135.79      145.56    391.78 o 
 -11  19   7      221.51      158.14    255.52 o 
 -10  19   7        6.39     -100.66    213.79 o 
  -9  19   7      294.63      468.86    260.90 o 
  -8  19   7      335.74      397.35    366.19 o 
  -7  19   7     1260.77     1412.12    304.16 o 
  -6  19   7     5832.54     6629.76    514.13 o 
  -5  19   7      879.01      491.71    161.00 o 
  -4  19   7     4896.10     5203.40    276.46 o 
  -3  19   7     2400.62     2690.36    226.74 o 
  -2  19   7     3631.16     3721.67    241.30 o 
  -1  19   7      141.61       84.59    109.63 o 
   0  19   7    10199.21     9840.61    291.42 o 
   1  19   7    17791.27    17858.33    502.84 o 
   2  19   7     7903.38     8097.33    353.79 o 
   3  19   7      181.12       63.78    100.51 o 
   4  19   7     1286.78     1258.01    155.04 o 
   5  19   7     4841.89     5271.16    275.93 o 
   6  19   7     4678.91     4507.76    362.66 o 
   7  19   7      387.65      375.44    243.33 o 
   8  19   7      134.32       91.78    184.75 o 
   9  19   7     1162.18     1152.13    249.37 o 
 -12  20   7       92.47      530.25    425.61 o 
 -11  20   7      293.23     -113.82    245.40 o 
 -10  20   7     1140.88      925.77    475.13 o 
  -9  20   7     6732.27     7102.38    763.24 o 
  -8  20   7     4044.44     3515.02    572.73 o 
  -7  20   7     5028.72     5089.61    490.12 o 
  -6  20   7     4287.88     4490.23    457.23 o 
  -5  20   7      252.96     -281.25    153.06 o 
  -4  20   7       39.70       43.16    104.78 o 
  -3  20   7     1792.50     1577.53    184.48 o 
  -2  20   7      956.61      999.49    161.13 o 
  -1  20   7      176.28       50.92    183.57 o 
   0  20   7       46.09      -36.50    213.33 o 
   1  20   7       11.92       10.22     99.52 o 
   2  20   7     3488.16     3700.30    225.08 o 
   3  20   7       21.59       63.84     97.61 o 
   4  20   7     2905.21     2974.69    211.76 o 
   5  20   7     1491.06     1728.29    254.73 o 
   6  20   7      937.60     1077.98    210.90 o 
   7  20   7      411.78      489.54    187.90 o 
   8  20   7     4130.71     4357.90    420.41 o 
   9  20   7     7192.73     8057.57    694.93 o 
 -11  21   7      969.70      760.47    324.71 o 
 -10  21   7     1728.26     2670.97    776.22 o 
  -9  21   7      992.16      457.85    325.59 o 
  -8  21   7      402.06      347.41    375.74 o 
  -7  21   7     1976.34     2170.70    400.48 o 
  -6  21   7     2136.03     2609.94    572.29 o 
  -5  21   7     9929.38     9811.27    740.13 o 
  -4  21   7     2567.29     2487.31    205.96 o 
  -3  21   7     1711.22     2056.21    195.08 o 
  -2  21   7     7092.85     7255.27    387.03 o 
  -1  21   7     8674.16     8362.52    363.77 o 
   0  21   7     2899.16     2823.68    231.90 o 
   1  21   7    10200.83    10764.62    334.60 o 
   2  21   7    11703.21    12386.59    365.45 o 
   3  21   7     8436.46     8654.39    322.75 o 
   4  21   7     5361.71     5070.22    310.64 o 
   5  21   7      955.11     1163.62    212.90 o 
   6  21   7      324.92      400.64    189.29 o 
   7  21   7      363.08      280.74    181.79 o 
   8  21   7     1121.31     1165.96    250.98 o 
   9  21   7     1259.53     1466.94    501.10 o 
 -11  22   7     3010.82     2784.74    453.43 o 
 -10  22   7     3052.69     2239.17    473.90 o 
  -9  22   7      849.75      707.43    296.50 o 
  -8  22   7      985.96     1106.33    318.16 o 
  -7  22   7      646.33      391.83    303.50 o 
  -6  22   7     1479.33     1267.08    366.02 o 
  -5  22   7     8420.75     7871.33    572.74 o 
  -4  22   7     7918.68     8418.90    340.27 o 
  -3  22   7      355.62      259.39    124.59 o 
  -2  22   7     2670.62     3108.41    238.63 o 
  -1  22   7       21.38       93.16    131.24 o 
   0  22   7        1.58     -183.08    116.76 o 
   1  22   7      213.36      134.88    132.67 o 
   2  22   7      301.44      509.40    123.42 o 
   3  22   7       45.98      165.18    143.22 o 
   4  22   7     3122.15     3259.13    259.98 o 
   5  22   7        8.89     -150.78    137.02 o 
   6  22   7       20.41     -179.26    153.35 o 
   7  22   7       17.61     -134.89    161.19 o 
   8  22   7       22.11      -73.72    177.98 o 
   9  22   7      926.41      424.36    231.20 o 
 -11  23   7       89.26      -34.89    267.34 o 
 -10  23   7      238.87        3.59    264.47 o 
  -9  23   7      124.27      370.06    271.64 o 
  -8  23   7        6.77      227.34    274.77 o 
  -7  23   7     3028.95     3690.66    844.25 o 
  -6  23   7     1847.35     2587.36    921.17 o 
  -5  23   7       77.19       23.07    198.67 o 
  -4  23   7     3161.62     2916.34    226.78 o 
  -3  23   7      384.54      508.92    147.89 o 
  -2  23   7        0.32      -36.19    121.25 o 
  -1  23   7     1539.51     2240.17    219.47 o 
   0  23   7     6563.19     6586.00    469.98 o 
   1  23   7    14071.54    14195.95    463.33 o 
   2  23   7      411.45      198.33    142.30 o 
   3  23   7     3002.69     2866.65    315.68 o 
   4  23   7     3188.31     3157.07    260.06 o 
   5  23   7     1116.99     1027.29    214.56 o 
   6  23   7      820.53      424.48    180.13 o 
   7  23   7     3968.42     3684.22    361.58 o 
   8  23   7      531.09      234.22    209.79 o 
 -10  24   7      228.55       31.58    374.88 o 
  -9  24   7     3555.99     3476.74    470.54 o 
  -8  24   7     9570.30    10574.58    740.49 o 
  -7  24   7     9363.74     9386.81    688.42 o 
  -6  24   7     4928.47     4954.66    487.59 o 
  -5  24   7      935.68      936.40    266.28 o 
  -4  24   7     1737.85     1880.31    197.10 o 
  -3  24   7      628.09      607.90    145.33 o 
  -2  24   7       66.70      106.99    170.03 o 
  -1  24   7      337.66      340.65    137.75 o 
   0  24   7     1683.65     1908.06    211.73 o 
   1  24   7     1386.88     1298.64    198.04 o 
   2  24   7      551.42      139.93    234.34 o 
   3  24   7      181.22       -1.89    123.45 o 
   4  24   7        0.25     -132.66    121.89 o 
   5  24   7       46.70     -128.79    149.16 o 
   6  24   7      355.30      432.89    193.20 o 
   7  24   7     2379.20     2836.80    470.92 o 
   8  24   7     3852.09     3585.29    491.33 o 
 -10  25   7      278.94      455.53    385.63 o 
  -9  25   7     2849.79     2049.25    449.08 o 
  -8  25   7     6398.07     6672.92   1023.59 o 
  -7  25   7     3121.61     3734.21    475.01 o 
  -6  25   7     7534.40     7991.16    624.83 o 
  -5  25   7      219.17      294.40    372.51 o 
  -4  25   7     4163.98     4692.34    290.57 o 
  -3  25   7      525.98      612.51    152.81 o 
  -2  25   7     1605.22     1776.62    205.72 o 
  -1  25   7     5275.77     5370.19    422.66 o 
   0  25   7    26564.79    28343.68    707.84 o 
   1  25   7    22572.95    22019.69    726.40 o 
   2  25   7     9236.90     8498.52    643.66 o 
   3  25   7     2626.30     2544.36    300.83 o 
   4  25   7     1072.70     1013.04    186.94 o 
   5  25   7     1158.07      944.72    353.94 o 
   6  25   7     1114.61     1018.18    248.43 o 
   7  25   7     1683.18     1428.61    269.58 o 
   8  25   7     3718.44     3909.76    402.01 o 
 -10  26   7     1302.57     1676.73    389.50 o 
  -9  26   7     3122.19     3123.37    463.17 o 
  -8  26   7    10130.28    10789.69    767.06 o 
  -7  26   7     3927.27     4560.27    503.73 o 
  -6  26   7      321.56      427.59    360.17 o 
  -5  26   7      195.39      144.78    231.39 o 
  -4  26   7      594.74      641.58    186.51 o 
  -3  26   7     4568.35     4558.19    299.40 o 
  -2  26   7      231.02       -9.01    128.00 o 
  -1  26   7      100.88      287.71    139.94 o 
   0  26   7       66.44       31.95    150.84 o 
   1  26   7      450.93      655.94    196.21 o 
   2  26   7     1665.93     1627.36    257.39 o 
   3  26   7      128.41        2.57    179.30 o 
   4  26   7      663.03      513.50    206.97 o 
   5  26   7     1128.09      781.51    207.62 o 
   6  26   7       41.84      -42.18    169.40 o 
   7  26   7      609.00      479.04    219.68 o 
  -9  27   7      134.24      197.59    270.43 o 
  -8  27   7       34.48      128.98    269.91 o 
  -7  27   7     1805.35     1587.53    361.30 o 
  -6  27   7     1293.14     1354.73    333.12 o 
  -5  27   7      165.96      -91.57    327.16 o 
  -4  27   7     9239.42     9734.36    909.27 o 
  -3  27   7    32493.51    33059.27   1046.70 o 
  -2  27   7     6885.26     8021.49    400.07 o 
  -1  27   7     3082.29     2771.72    300.46 o 
   0  27   7     2259.92     2425.22    295.70 o 
   1  27   7     7018.22     6770.92    452.65 o 
   2  27   7     4090.06     4307.12    380.04 o 
   3  27   7     2825.52     2552.83    312.63 o 
   4  27   7     7853.61     9022.85    692.88 o 
   5  27   7     3734.71     3898.98    657.16 o 
   6  27   7     2249.33     1879.76    369.54 o 
   7  27   7       54.50       25.27    200.44 o 
  -9  28   7      179.88      163.01    364.86 o 
  -8  28   7     4819.64     4574.27    525.00 o 
  -7  28   7     2497.56     1962.98    375.15 o 
  -6  28   7      163.39     -215.14    205.51 o 
  -5  28   7     1580.39     2153.24    371.23 o 
  -4  28   7     4457.67     4300.12    513.03 o 
  -3  28   7     1929.74     2349.69    243.36 o 
  -2  28   7       45.64      187.37    173.60 o 
  -1  28   7      565.94      461.08    198.10 o 
   0  28   7       77.89      -75.25    172.15 o 
   1  28   7       34.03        5.49    183.43 o 
   2  28   7      436.51      261.28    196.68 o 
   3  28   7       64.08      123.68    183.92 o 
   4  28   7     7947.38     7772.52    645.41 o 
   5  28   7     9728.46     9735.91   1138.33 o 
   6  28   7     3642.27     3829.70    667.52 o 
  -8  29   7       22.79      394.40    289.40 o 
  -7  29   7      315.06       31.79    430.17 o 
  -6  29   7       32.17     -166.38    217.61 o 
  -5  29   7     1314.80     1287.83    330.45 o 
  -4  29   7    13500.95    15217.86   1148.43 o 
  -3  29   7    16918.48    17736.31    561.73 o 
  -2  29   7     9752.89     9861.91    601.58 o 
  -1  29   7       28.12       20.53    176.77 o 
   0  29   7     1451.71     1673.16    280.75 o 
   1  29   7      679.26     1049.98    254.65 o 
   2  29   7      156.34      263.71    186.13 o 
   3  29   7      499.01      708.61    229.18 o 
   4  29   7     8098.51     8096.95    660.93 o 
   5  29   7     8918.72     8319.46    680.79 o 
   6  29   7     7400.39     7237.13    849.19 o 
  -8  30   7      309.05      291.81    284.31 o 
  -7  30   7      906.56      813.30    603.91 o 
  -6  30   7     1020.08      954.27    331.66 o 
  -5  30   7      183.43      -47.92    227.62 o 
  -4  30   7        8.94     -203.05    279.56 o 
  -3  30   7     2792.16     2736.09    395.15 o 
  -2  30   7      344.96      831.60    223.40 o 
  -1  30   7       21.16      253.95    199.08 o 
   0  30   7        0.90     -282.62    170.96 o 
   1  30   7      605.01      698.86    227.79 o 
   2  30   7      243.56     -110.87    173.14 o 
   3  30   7      143.90      167.63    215.98 o 
   4  30   7       54.41      145.67    245.29 o 
   5  30   7     2142.89     1642.96    521.65 o 
  -7  31   7      898.48     1147.09    354.62 o 
  -6  31   7      324.18      308.59    279.06 o 
  -5  31   7       45.00      206.69    259.78 o 
  -4  31   7     1839.07     1451.61    565.55 o 
  -3  31   7       45.51     -149.64    247.85 o 
  -2  31   7        0.21      -81.92    179.60 o 
  -1  31   7     2404.41     1978.69    297.40 o 
   0  31   7     1879.62     1890.20    297.47 o 
   1  31   7     3912.05     3945.79    401.77 o 
   2  31   7     2360.99     2591.15    335.88 o 
   3  31   7     1581.17     1258.08    348.04 o 
   4  31   7     1866.24     2002.81    621.77 o 
   5  31   7      867.45      368.21    302.70 o 
  -6  32   7     1470.70     1722.96    376.23 o 
  -5  32   7      715.14      894.78    521.57 o 
  -4  32   7      600.88      228.00    451.64 o 
  -3  32   7       70.30      817.37    456.50 o 
  -2  32   7        2.81     -104.79    247.37 o 
  -1  32   7      351.82      -86.50    195.08 o 
   0  32   7      296.65      169.27    214.64 o 
   1  32   7       52.76      127.07    219.39 o 
   2  32   7      170.33      -78.83    194.44 o 
   3  32   7       22.13      665.41    295.70 o 
   4  32   7      197.79      220.36    342.93 o 
  -6  33   7      394.73      388.70    475.11 o 
  -5  33   7     1494.42     1551.86    612.33 o 
  -4  33   7      107.03     -239.94    391.84 o 
  -3  33   7      958.65      596.06    479.81 o 
  -2  33   7      851.59     1295.20    357.06 o 
  -1  33   7      100.86       71.67    210.86 o 
   0  33   7      489.31      474.19    233.03 o 
   1  33   7      805.87      810.46    319.31 o 
   2  33   7      433.36      411.94    247.55 o 
   3  33   7     2518.01     2583.59    438.67 o 
  -4  34   7      999.55     1436.04    590.06 o 
  -3  34   7      491.72      758.71    532.84 o 
  -2  34   7       98.27       15.28    294.11 o 
  -1  34   7       19.01      180.10    302.99 o 
   0  34   7       16.80       44.41    220.29 o 
   1  34   7       25.16      102.36    245.85 o 
   2  34   7      165.17      -20.61    220.82 o 
  -3  35   7     1757.71     1691.52    635.06 o 
  -2  35   7       86.78      311.47    555.78 o 
  -1  35   7     3210.28     3097.66    502.23 o 
   0  35   7    11714.07    12680.04    892.62 o 
   1  35   7     5750.67     6362.47    518.07 o 
 -14   0   8    10187.11    13394.76   1072.35 o 
 -13   0   8     1768.46      974.78    408.72 o 
 -12   0   8     6553.01     5827.47    705.89 o 
 -11   0   8     9510.90    10253.77    813.17 o 
 -10   0   8     1456.26     1443.14    366.80 o 
  -9   0   8       22.61       69.48    239.66 o 
  -8   0   8    32527.08    32887.16    944.52 o 
  -7   0   8     9744.10    10648.92    444.91 o 
  -6   0   8      284.27      589.43    142.68 o 
  -5   0   8       84.74      160.00    109.36 o 
  -4   0   8     1150.28     1196.49    168.81 o 
  -3   0   8    10312.50    11066.46    742.35 o 
  -2   0   8    17880.50    18263.37    589.17 o 
  -1   0   8    27094.66    26004.52    763.72 o 
   0   0   8    44753.09    40276.77   1534.31 o 
   1   0   8    88370.67    81569.41   1961.81 o 
   2   0   8    16094.39    16144.95    822.46 o 
   3   0   8     1031.68     1082.99    245.87 o 
   4   0   8    25915.44    25604.29   1037.45 o 
   5   0   8       23.83       70.63    108.17 o 
   6   0   8      550.75      753.28    171.24 o 
   7   0   8     3076.71     3634.48    615.24 o 
   8   0   8    22839.54    24355.64    878.78 o 
   9   0   8    15648.87    14004.77    973.77 o 
  10   0   8    13913.31    13101.31    982.94 o 
  11   0   8     1203.51     1058.85    305.20 o 
 -14   1   8     1972.84     1090.68    326.94 o 
 -13   1   8     1222.53      800.44    264.41 o 
 -12   1   8     1250.42     1750.79    437.64 o 
 -11   1   8     3261.27     3909.23    407.23 o 
 -10   1   8     3141.47     3004.64    337.33 o 
  -9   1   8     5915.56     5805.19    942.65 o 
  -8   1   8    81552.05    80162.30   1631.47 o 
  -7   1   8    88723.28    86945.92   1587.51 o 
  -6   1   8    38821.23    37669.04    722.31 o 
  -5   1   8     6795.16     7717.34    250.21 o 
  -4   1   8    11011.60    10493.04    406.37 o 
  -3   1   8    31129.50    28198.39    566.32 o 
  -2   1   8     1225.63     1351.52    120.69 o 
  -1   1   8    19302.53    17513.41    405.65 o 
   0   1   8    61198.84    59878.60   2122.81 o 
   1   1   8    69954.38    68957.02   1234.55 o 
   2   1   8     3700.02     3141.28    209.67 o 
   3   1   8     1053.98     1114.54    123.99 o 
   4   1   8     3300.60     3501.40    216.52 o 
   5   1   8     2534.89     2591.48    207.98 o 
   6   1   8      582.58      585.98    120.85 o 
   7   1   8      242.30      354.67    107.35 o 
   8   1   8       17.01       55.63    104.32 o 
   9   1   8     1607.67     2201.84    285.27 o 
  10   1   8     1555.65     1253.97    265.93 o 
  11   1   8        0.72       24.25    174.91 o 
 -14   2   8     1824.38     1301.72    445.90 o 
 -13   2   8       69.65      142.65    246.48 o 
 -12   2   8     5815.63     6818.35    545.14 o 
 -11   2   8     7330.11     7825.64    553.97 o 
 -10   2   8     1987.70     1837.22    275.94 o 
  -9   2   8     2284.36     1843.61    271.57 o 
  -8   2   8     1131.30     1588.36    200.51 o 
  -7   2   8     8638.93     8243.96    270.83 o 
  -6   2   8     1729.01     2202.40    248.60 o 
  -5   2   8     1162.74     1415.29    126.96 o 
  -4   2   8       94.94       90.62     77.36 o 
  -3   2   8       79.42      331.53     86.12 o 
  -2   2   8     2756.09     2719.50    161.18 o 
  -1   2   8      322.98      292.01     91.47 o 
   0   2   8     8849.03     8360.20    622.75 o 
   1   2   8    19851.85    19234.39    506.91 o 
   2   2   8     3850.61     4167.65    170.69 o 
   3   2   8     3227.46     3401.84    179.84 o 
   4   2   8    16935.44    17181.06    447.57 o 
   5   2   8     7415.93     7938.87    381.09 o 
   6   2   8     6684.76     6428.74    277.77 o 
   7   2   8      537.59      519.13    155.20 o 
   8   2   8     2880.97     2937.50    212.51 o 
   9   2   8     4703.44     5191.47    400.16 o 
  10   2   8     7578.57     7327.11    492.68 o 
  11   2   8      287.04     -123.10    242.63 o 
 -14   3   8      192.41      224.69    248.42 o 
 -13   3   8      979.66      620.14    265.03 o 
 -12   3   8     7563.52     7106.03    554.57 o 
 -11   3   8     5537.17     6014.44    493.07 o 
 -10   3   8     6285.77     6925.89    499.87 o 
  -9   3   8      746.61      523.82    199.82 o 
  -8   3   8    13976.77    14929.26    481.14 o 
  -7   3   8     2521.88     2691.67    171.28 o 
  -6   3   8       50.59      430.61    165.47 o 
  -5   3   8    27816.29    27261.71    559.38 o 
  -4   3   8    53480.20    51499.61    927.36 o 
  -3   3   8    18272.01    16283.59    514.12 o 
  -2   3   8    51400.53    52230.83   1319.73 o 
  -1   3   8     1149.38     1010.16    127.35 o 
   0   3   8     6361.90     7163.22    274.10 o 
   1   3   8      884.76      757.96    105.13 o 
   2   3   8     3506.70     3711.63    163.43 o 
   3   3   8     3627.45     3852.19    173.99 o 
   4   3   8     3606.81     3893.42    224.89 o 
   5   3   8     1273.01     1109.68    140.67 o 
   6   3   8      831.53     1136.73    138.67 o 
   7   3   8       90.26      190.23     99.53 o 
   8   3   8       26.91       -0.27    106.39 o 
   9   3   8       90.39      137.36    152.60 o 
  10   3   8      995.06     1232.28    269.05 o 
  11   3   8       72.90      -63.20    171.68 o 
 -14   4   8       22.82      -77.59    346.25 o 
 -13   4   8      335.24      100.82    233.40 o 
 -12   4   8     4345.51     4301.47    445.28 o 
 -11   4   8     2287.68     1938.25    657.28 o 
 -10   4   8     1674.16     1272.82    282.10 o 
  -9   4   8      421.86      265.85    191.67 o 
  -8   4   8     6665.46     6223.08    514.73 o 
  -7   4   8       21.70       11.22     84.69 o 
  -6   4   8        1.99      -97.97     71.32 o 
  -5   4   8     2845.21     2955.62    192.29 o 
  -4   4   8      533.59      498.90     91.11 o 
  -3   4   8     8132.44     7652.73    291.76 o 
  -2   4   8    23579.90    24778.89   1098.69 o 
  -1   4   8      277.37      265.12    110.11 o 
   0   4   8        0.99      -44.04     59.32 o 
   1   4   8     1183.94     1334.17    123.81 o 
   2   4   8     6606.17     6781.35    203.63 o 
   3   4   8     6668.64     6335.24    206.00 o 
   4   4   8    32679.82    32812.96    624.49 o 
   5   4   8    17309.47    16950.30    506.11 o 
   6   4   8    15954.85    15257.08    403.53 o 
   7   4   8     7534.58     7610.25    305.74 o 
   8   4   8     1368.27     1456.23    190.85 o 
   9   4   8     1704.38     1755.08    211.93 o 
  10   4   8      607.11      827.42    212.79 o 
  11   4   8     1129.51      796.08    307.75 o 
 -14   5   8      319.89      483.40    416.46 o 
 -13   5   8      139.34      109.33    329.34 o 
 -12   5   8      973.69     1132.54    294.49 o 
 -11   5   8     3324.09     3162.30    371.82 o 
 -10   5   8     1789.61     1966.22    282.09 o 
  -9   5   8     1146.94     1573.58    201.85 o 
  -8   5   8       46.87       76.74    121.90 o 
  -7   5   8       24.19      111.14     82.91 o 
  -6   5   8       31.51      129.44     77.57 o 
  -5   5   8     2913.75     2622.22    159.57 o 
  -4   5   8    11096.93    10873.47    396.33 o 
  -3   5   8    57653.45    57728.20   1444.74 o 
  -2   5   8     3373.59     3042.57    237.78 o 
  -1   5   8      145.36      331.16     94.99 o 
   0   5   8     2709.60     3255.10    158.52 o 
   1   5   8      215.14      395.55     86.34 o 
   2   5   8     4641.21     4555.45    183.05 o 
   3   5   8     1464.62     1421.53    115.58 o 
   4   5   8     3397.33     3638.75    227.11 o 
   5   5   8      167.10      113.33    103.92 o 
   6   5   8      707.57      487.18    111.40 o 
   7   5   8      144.18      -61.24     80.14 o 
   8   5   8      410.57      252.44    141.40 o 
   9   5   8      777.84      314.06    144.76 o 
  10   5   8      242.04      294.29    177.95 o 
  11   5   8      486.17      365.44    201.76 o 
 -14   6   8      143.35      -66.22    338.39 o 
 -13   6   8      206.43      477.67    381.95 o 
 -12   6   8      716.56      972.59    440.26 o 
 -11   6   8      153.02      127.64    182.74 o 
 -10   6   8      196.17      279.99    182.03 o 
  -9   6   8       15.87      108.50    134.85 o 
  -8   6   8       11.40        5.00    125.35 o 
  -7   6   8      273.21      221.44    123.94 o 
  -6   6   8        6.29       -4.37     74.16 o 
  -5   6   8     1027.58     1042.98    131.46 o 
  -4   6   8       32.45     -100.96     56.69 o 
  -3   6   8      129.72      239.72     89.64 o 
  -2   6   8     2375.30     2469.66    188.61 o 
  -1   6   8     1119.85      968.48    166.88 o 
   0   6   8     1788.10     1762.27    125.00 o 
   1   6   8        9.85        1.11     69.10 o 
   2   6   8     2880.97     2956.80    148.36 o 
   3   6   8       37.24       51.61     64.22 o 
   4   6   8      459.05      501.03    102.11 o 
   5   6   8      221.15      178.08    112.06 o 
   6   6   8     2146.32     2256.62    216.96 o 
   7   6   8     3709.51     3718.54    224.66 o 
   8   6   8      886.15      633.42    145.18 o 
   9   6   8      244.72      108.47    131.30 o 
  10   6   8     1680.68     1720.13    266.33 o 
  11   6   8        0.36       38.97    200.62 o 
 -14   7   8      971.17      884.58    460.27 o 
 -13   7   8      514.83      207.22    341.24 o 
 -12   7   8     3405.36     3229.31    629.10 o 
 -11   7   8     5738.26     5979.80    554.70 o 
 -10   7   8     4970.79     5087.60    972.77 o 
  -9   7   8     4298.26     4854.63    320.25 o 
  -8   7   8      422.15      423.24    150.32 o 
  -7   7   8     4185.09     4481.63    280.95 o 
  -6   7   8     7552.08     7672.25    260.42 o 
  -5   7   8    19992.96    19272.04    513.42 o 
  -4   7   8     8867.33     8055.92    402.69 o 
  -3   7   8    31014.06    28810.42    861.52 o 
  -2   7   8    10139.84     9907.14    342.13 o 
  -1   7   8     4062.40     3580.75    411.44 o 
   0   7   8     1664.92     2012.98    130.22 o 
   1   7   8     3553.02     3764.28    208.78 o 
   2   7   8      155.34       69.33     74.40 o 
   3   7   8     5813.23     6271.04    235.48 o 
   4   7   8     3741.81     3744.47    200.98 o 
   5   7   8      262.11      405.54    102.71 o 
   6   7   8      105.31      -86.76     90.81 o 
   7   7   8      733.66      389.94    110.66 o 
   8   7   8        1.12       -8.41    109.61 o 
   9   7   8      776.76      932.63    184.41 o 
  10   7   8      291.26       32.96    221.63 o 
  11   7   8        0.09      -15.15    181.98 o 
 -13   8   8      569.08      705.20    430.26 o 
 -12   8   8     3965.25     3497.16    627.25 o 
 -11   8   8    10062.47     9321.11    929.49 o 
 -10   8   8     2024.28     2012.95    288.83 o 
  -9   8   8      608.34      540.61    159.25 o 
  -8   8   8     7571.59     8031.62    425.16 o 
  -7   8   8     8741.13     8924.15    372.36 o 
  -6   8   8      471.16      410.96    191.80 o 
  -5   8   8     1140.67     1263.53    162.83 o 
  -4   8   8     4792.11     4885.94    227.65 o 
  -3   8   8    24717.11    23495.94    505.10 o 
  -2   8   8    12536.88    12663.35    336.74 o 
  -1   8   8      681.26      400.94    184.07 o 
   0   8   8       70.08      -21.91     87.48 o 
   1   8   8    14194.53    14278.65    367.17 o 
   2   8   8      338.43      381.80     82.91 o 
   3   8   8    11959.43    11586.88    500.08 o 
   4   8   8    38272.03    38456.03    711.24 o 
   5   8   8    27003.98    26732.95    557.00 o 
   6   8   8    10874.28    11155.50    341.51 o 
   7   8   8     3403.87     3288.82    236.53 o 
   8   8   8      317.23      472.01    142.98 o 
   9   8   8      285.86      253.72    146.05 o 
  10   8   8      525.14      408.74    189.51 o 
  11   8   8     1764.62     1805.28    292.70 o 
 -13   9   8      527.27      368.24    351.21 o 
 -12   9   8     5217.42     4688.14    708.46 o 
 -11   9   8     8232.67     8871.61    926.91 o 
 -10   9   8    13224.30    11950.22    615.67 o 
  -9   9   8      960.73     1375.34    201.04 o 
  -8   9   8    24645.20    24799.43    683.38 o 
  -7   9   8    15568.66    15369.24    908.89 o 
  -6   9   8     5242.59     5266.40    291.95 o 
  -5   9   8    18165.72    17966.13   1238.87 o 
  -4   9   8    40314.72    38952.53    744.02 o 
  -3   9   8    35961.93    33627.73    663.30 o 
  -2   9   8    30275.35    28722.56    591.55 o 
  -1   9   8      444.26      247.13    147.04 o 
   0   9   8    18156.14    18344.64    386.54 o 
   1   9   8     8445.17     8868.02    254.94 o 
   2   9   8       22.80       77.79     69.69 o 
   3   9   8     1002.55     1113.30    121.96 o 
   4   9   8     7523.53     7537.40    267.09 o 
   5   9   8      131.37      173.50    108.62 o 
   6   9   8      306.42      249.20    104.51 o 
   7   9   8      924.40     1135.13    163.29 o 
   8   9   8      266.32       87.09    137.06 o 
   9   9   8      457.09      574.10    228.19 o 
  10   9   8     1013.68     1059.35    205.39 o 
  11   9   8        3.25     -224.93    170.32 o 
 -13  10   8        3.90      127.17    361.05 o 
 -12  10   8     4149.02     4611.20    731.36 o 
 -11  10   8     1939.83     1519.18    485.81 o 
 -10  10   8     2033.72     2174.28    581.00 o 
  -9  10   8      751.98      630.45    382.21 o 
  -8  10   8     5227.40     4874.11    318.37 o 
  -7  10   8     3560.54     3854.32    307.12 o 
  -6  10   8      256.08      350.09    117.06 o 
  -5  10   8     3115.52     3118.63    187.93 o 
  -4  10   8      108.97      178.13    105.53 o 
  -3  10   8      165.23      167.06     84.47 o 
  -2  10   8      723.10      777.54    128.71 o 
  -1  10   8      926.56      787.07    104.93 o 
   0  10   8    17710.86    17004.76    368.10 o 
   1  10   8     7980.05     7395.40    235.08 o 
   2  10   8    20679.18    20290.49    486.34 o 
   3  10   8      711.53      566.52    119.27 o 
   4  10   8    12500.65    11774.18    330.97 o 
   5  10   8     5275.65     5063.16    256.07 o 
   6  10   8     2784.82     3024.90    267.27 o 
   7  10   8      716.46      584.78    137.80 o 
   8  10   8    11452.14    11550.36    427.67 o 
   9  10   8    14835.81    15088.81    508.13 o 
  10  10   8    12138.30    12060.50    442.21 o 
  11  10   8      152.27      229.92    197.62 o 
 -13  11   8     1252.46     1496.81    496.14 o 
 -12  11   8     1050.89     1156.36    456.40 o 
 -11  11   8     1404.54     1280.64    452.30 o 
 -10  11   8       79.78       71.96    191.57 o 
  -9  11   8    12546.60    12616.42    637.83 o 
  -8  11   8    54008.55    55257.48   2432.74 o 
  -7  11   8    59084.92    61201.98   2370.84 o 
  -6  11   8    18526.06    18455.26    594.71 o 
  -5  11   8     2035.64     1809.93    139.38 o 
  -4  11   8      265.37      252.97     92.87 o 
  -3  11   8    12540.26    12128.58    365.29 o 
  -2  11   8      483.59      669.79    162.23 o 
  -1  11   8    29444.79    29138.53    603.10 o 
   0  11   8    45432.98    44388.13    753.56 o 
   1  11   8    37310.27    35422.48    642.23 o 
   2  11   8    11243.61    10997.94    394.13 o 
   3  11   8      215.46      434.65    114.30 o 
   4  11   8      649.22      619.55    115.05 o 
   5  11   8      399.36      361.89    109.31 o 
   6  11   8        0.54       71.06     94.28 o 
   7  11   8        0.37      -56.61    100.52 o 
   8  11   8      118.30      255.36    188.68 o 
   9  11   8      431.10      388.96    154.14 o 
  10  11   8     2279.70     2579.67    240.06 o 
 -13  12   8        1.56     -337.60    310.88 o 
 -12  12   8     6220.08     5878.59    820.77 o 
 -11  12   8     7145.91     6911.77    851.91 o 
 -10  12   8     1092.02     1204.88    277.75 o 
  -9  12   8     1045.47     1258.18    271.05 o 
  -8  12   8    13595.51    15295.74    698.16 o 
  -7  12   8     1481.65     1612.08    282.49 o 
  -6  12   8      881.59      922.09    333.88 o 
  -5  12   8      468.31      508.00     99.68 o 
  -4  12   8     1570.41     1548.54    225.03 o 
  -3  12   8       22.30      -27.13     77.02 o 
  -2  12   8      259.59      168.12     90.07 o 
  -1  12   8     8485.44     8482.84    367.25 o 
   0  12   8    32058.17    31931.33    583.58 o 
   1  12   8    36177.74    35620.65    647.97 o 
   2  12   8     3391.86     3727.64    426.21 o 
   3  12   8     2604.28     2717.00    228.33 o 
   4  12   8     1511.80     1578.98    171.00 o 
   5  12   8      403.12      494.78    171.33 o 
   6  12   8      776.66      842.12    162.23 o 
   7  12   8     2309.07     2190.31    330.36 o 
   8  12   8    17002.68    17247.93    533.99 o 
   9  12   8    12435.81    12938.89    427.47 o 
  10  12   8     5807.10     5941.04    341.63 o 
 -13  13   8       13.83     -203.89    341.30 o 
 -12  13   8     1132.13      812.77    439.00 o 
 -11  13   8     3731.25     5165.10    727.18 o 
 -10  13   8     5559.62     5320.23    480.08 o 
  -9  13   8     4658.04     4939.32    460.00 o 
  -8  13   8    25523.91    25444.46   1086.40 o 
  -7  13   8    10014.77     9863.47    558.79 o 
  -6  13   8    30478.19    30154.88   1135.94 o 
  -5  13   8     3171.39     2877.58    244.38 o 
  -4  13   8    61867.42    60020.98   1077.34 o 
  -3  13   8    15609.61    14297.61    382.21 o 
  -2  13   8     5112.97     5108.57    251.07 o 
  -1  13   8      143.60      187.79     87.52 o 
   0  13   8    53575.13    53195.75    878.67 o 
   1  13   8    18130.98    18404.05    438.35 o 
   2  13   8     2015.45     2007.29    201.84 o 
   3  13   8     1224.80     1299.77    178.14 o 
   4  13   8      513.45      460.54    129.16 o 
   5  13   8        4.96      179.43    100.07 o 
   6  13   8     1651.97     1669.61    163.33 o 
   7  13   8      247.59      275.22    133.33 o 
   8  13   8     1682.32     1489.00    207.02 o 
   9  13   8     2492.47     2295.69    218.49 o 
  10  13   8      321.90      289.37    144.87 o 
 -13  14   8      241.68      213.95    391.94 o 
 -12  14   8     4136.03     2891.78    644.23 o 
 -11  14   8     6491.58     6746.31    832.52 o 
 -10  14   8     2906.84     3573.05    495.10 o 
  -9  14   8       24.59      -22.94    184.50 o 
  -8  14   8     1106.26      699.41    247.47 o 
  -7  14   8     4817.22     4752.48    540.74 o 
  -6  14   8     1930.75     2039.66    301.11 o 
  -5  14   8      292.99      291.80    117.54 o 
  -4  14   8      510.19      708.92    148.06 o 
  -3  14   8     7034.57     7527.92    503.90 o 
  -2  14   8     4441.17     4957.94    305.46 o 
  -1  14   8      285.81      274.49     88.20 o 
   0  14   8     6492.97     6382.33    225.76 o 
   1  14   8     3757.40     3596.08    193.01 o 
   2  14   8     1007.21      859.51    212.62 o 
   3  14   8     8417.48     8636.79    372.58 o 
   4  14   8    20242.80    19927.53    531.90 o 
   5  14   8    11692.62    12363.95    409.28 o 
   6  14   8    18720.66    19938.88    485.90 o 
   7  14   8     1240.56     1122.83    173.17 o 
   8  14   8     2900.49     3267.49    245.25 o 
   9  14   8       57.06       84.56    130.19 o 
  10  14   8     1210.41      934.96    228.37 o 
 -13  15   8     1742.73      646.73    441.12 o 
 -12  15   8     5728.21     5306.14    806.20 o 
 -11  15   8     5985.30     6383.28    563.00 o 
 -10  15   8     2452.18     1817.44    334.76 o 
  -9  15   8        2.61      -62.13    203.98 o 
  -8  15   8      908.75      969.39    275.81 o 
  -7  15   8      201.27      348.80    257.49 o 
  -6  15   8        7.91      169.41    204.68 o 
  -5  15   8    10265.48    10164.48    383.47 o 
  -4  15   8    36286.06    35638.46    869.32 o 
  -3  15   8    42992.08    42592.81   1192.44 o 
  -2  15   8    18285.58    18858.91    511.74 o 
  -1  15   8      893.85      994.84    153.24 o 
   0  15   8       18.63      -39.85     74.05 o 
   1  15   8        1.65      -86.37     76.64 o 
   2  15   8     4484.45     4687.24    296.02 o 
   3  15   8     2560.75     2360.23    229.99 o 
   4  15   8     2348.30     2524.63    213.78 o 
   5  15   8     2443.11     2277.17    211.56 o 
   6  15   8     1716.96     1594.58    230.33 o 
   7  15   8        2.12        9.77    161.76 o 
   8  15   8      206.15      -17.36    118.24 o 
   9  15   8       41.89       86.11    183.52 o 
  10  15   8       78.53     -102.45    182.62 o 
 -12  16   8      809.07      756.62    415.50 o 
 -11  16   8      256.48       43.91    312.97 o 
 -10  16   8      243.17      511.41    262.94 o 
  -9  16   8      322.97      370.88    237.19 o 
  -8  16   8        4.56     -221.37    188.69 o 
  -7  16   8      223.31     -247.33    172.93 o 
  -6  16   8      852.34      728.59    239.36 o 
  -5  16   8     5772.13     5390.67    247.19 o 
  -4  16   8       64.82      154.60    129.18 o 
  -3  16   8       51.64      -47.68    136.09 o 
  -2  16   8      186.59      221.61    130.59 o 
  -1  16   8      191.26      207.60     96.39 o 
   0  16   8      577.85      597.68     97.83 o 
   1  16   8     5714.41     5538.85    233.64 o 
   2  16   8     9990.67    11077.74    600.37 o 
   3  16   8     5997.36     6047.46    343.51 o 
   4  16   8     4175.73     3858.92    256.06 o 
   5  16   8     4302.81     4541.43    283.53 o 
   6  16   8     1830.25     2290.83    525.11 o 
   7  16   8     1596.05     1514.10    207.37 o 
   8  16   8     1304.59      708.78    233.19 o 
   9  16   8     3084.61     3152.29    520.72 o 
  10  16   8     1345.22     1238.39    294.08 o 
 -12  17   8       54.06      185.60    394.84 o 
 -11  17   8      290.30     -140.40    395.56 o 
 -10  17   8       29.12      -97.08    311.69 o 
  -9  17   8        7.95     -236.35    200.76 o 
  -8  17   8      241.83      321.16    235.88 o 
  -7  17   8     1588.21     1697.14    310.65 o 
  -6  17   8       28.60      -11.76    195.48 o 
  -5  17   8      531.07      537.60    132.19 o 
  -4  17   8       68.91        1.59     97.84 o 
  -3  17   8      540.02      929.59    357.29 o 
  -2  17   8      233.94      187.84    146.57 o 
  -1  17   8     1501.88     1376.15    140.28 o 
   0  17   8        4.28       57.86     77.44 o 
   1  17   8     5509.08     5443.87    272.63 o 
   2  17   8     1103.98     1180.13    156.05 o 
   3  17   8      336.12      194.00    121.84 o 
   4  17   8     1033.15      968.46    158.69 o 
   5  17   8      124.92      -68.74    117.70 o 
   6  17   8     1617.16     1484.78    199.60 o 
   7  17   8        0.42       49.78    143.95 o 
   8  17   8       23.32       -2.15    150.00 o 
   9  17   8      292.95      252.67    190.24 o 
  10  17   8        0.49      101.12    191.97 o 
 -12  18   8     1734.16      909.20    456.13 o 
 -11  18   8      243.08      524.58    282.17 o 
 -10  18   8       32.51     -244.71    198.46 o 
  -9  18   8       36.68      265.44    232.78 o 
  -8  18   8       16.33      273.37    253.49 o 
  -7  18   8       89.91     -140.60    265.67 o 
  -6  18   8       65.37      109.04    206.53 o 
  -5  18   8     3639.51     3716.99    228.78 o 
  -4  18   8      510.47      831.95    141.90 o 
  -3  18   8     1173.47     1700.12    238.89 o 
  -2  18   8      969.12     1209.68    188.63 o 
  -1  18   8      534.78      682.21    151.81 o 
   0  18   8      564.07      585.81    103.28 o 
   1  18   8       59.46       77.99     89.87 o 
   2  18   8       97.82       16.52    102.99 o 
   3  18   8     1361.07     1433.76    174.70 o 
   4  18   8     1219.07     1091.62    171.82 o 
   5  18   8    13370.99    14220.99    417.39 o 
   6  18   8    13730.61    13111.08    466.66 o 
   7  18   8     8247.79     8861.77    516.83 o 
   8  18   8       42.29      280.63    184.80 o 
   9  18   8     1352.96     1138.23    301.85 o 
 -12  19   8     4879.75     4011.38    736.96 o 
 -11  19   8     5622.98     5181.12   1028.74 o 
 -10  19   8     7098.02     6870.41    598.28 o 
  -9  19   8       25.55       68.08    234.83 o 
  -8  19   8       32.66     -107.81    215.30 o 
  -7  19   8     2243.70     2152.81    341.32 o 
  -6  19   8     1670.40     1672.11    310.40 o 
  -5  19   8     3459.94     3400.35    222.07 o 
  -4  19   8    19298.40    18411.85    495.14 o 
  -3  19   8    17182.58    17917.15    556.20 o 
  -2  19   8    20653.24    21761.87    559.73 o 
  -1  19   8    14366.73    14404.19    612.36 o 
   0  19   8     1642.21     1680.19    196.20 o 
   1  19   8      451.59      383.41    119.74 o 
   2  19   8      957.98     1181.77    227.01 o 
   3  19   8        5.48       27.57    110.00 o 
   4  19   8     6185.73     6282.94    319.24 o 
   5  19   8     4878.18     5006.18    451.11 o 
   6  19   8     1039.16     1261.55    229.39 o 
   7  19   8      801.68      772.56    216.55 o 
   8  19   8       48.75       -1.23    162.85 o 
   9  19   8        8.79      200.67    212.26 o 
 -11  20   8     2654.79     1932.43    385.72 o 
 -10  20   8      716.72      233.94    336.60 o 
  -9  20   8     1863.07     1372.66    340.16 o 
  -8  20   8     2072.57     1607.30    381.57 o 
  -7  20   8      390.44        2.53    214.97 o 
  -6  20   8      491.22      552.90    242.99 o 
  -5  20   8       81.03     -108.50    174.39 o 
  -4  20   8     1474.03     1436.53    348.53 o 
  -3  20   8     5399.00     5594.81    301.60 o 
  -2  20   8     5440.58     5574.28    403.73 o 
  -1  20   8     3773.01     3759.46    271.43 o 
   0  20   8      224.21      257.26    144.16 o 
   1  20   8     2830.40     3182.75    182.39 o 
   2  20   8     1657.37     1576.53    166.21 o 
   3  20   8       64.52      -55.08     98.74 o 
   4  20   8     6564.38     6597.46    312.21 o 
   5  20   8    15703.37    14950.80    495.23 o 
   6  20   8    16334.10    17358.13    799.85 o 
   7  20   8     5119.11     5294.65    460.06 o 
   8  20   8      953.64     1092.43    257.09 o 
   9  20   8     4459.01     4233.97    414.76 o 
 -11  21   8     2928.99     2467.77    427.16 o 
 -10  21   8     1485.26     1136.06    331.77 o 
  -9  21   8     1544.38     1376.60    330.35 o 
  -8  21   8    10614.36     9810.97    694.39 o 
  -7  21   8     9920.36     8060.69   1332.23 o 
  -6  21   8     5873.29     5476.31    494.50 o 
  -5  21   8       47.08      111.14    386.19 o 
  -4  21   8     8660.76     9301.63    359.99 o 
  -3  21   8    14099.04    13624.01    431.46 o 
  -2  21   8     3778.35     3771.82    263.24 o 
  -1  21   8     9470.15     9816.38    396.93 o 
   0  21   8    14202.67    15071.11    475.55 o 
   1  21   8     5162.98     5229.60    224.17 o 
   2  21   8     1960.35     2285.48    187.91 o 
   3  21   8     1663.57     1753.48    226.39 o 
   4  21   8      176.79      127.83    125.35 o 
   5  21   8       15.04       73.47    142.65 o 
   6  21   8        0.22     -125.75    206.57 o 
   7  21   8       15.83      -69.14    158.46 o 
   8  21   8      651.55      855.77    232.70 o 
   9  21   8     2937.55     3354.12    428.46 o 
 -11  22   8     2283.10     2963.25   1079.17 o 
 -10  22   8      546.42      202.05    525.67 o 
  -9  22   8      113.24       85.47    229.06 o 
  -8  22   8     5278.72     5366.99    543.78 o 
  -7  22   8     1479.18     1465.93    327.84 o 
  -6  22   8        4.62      -54.76    197.51 o 
  -5  22   8      246.38      444.16    224.52 o 
  -4  22   8      679.38      914.30    157.90 o 
  -3  22   8      539.81      637.81    145.13 o 
  -2  22   8      890.10     1059.74    169.36 o 
  -1  22   8     2233.49     2257.57    222.22 o 
   0  22   8    18547.47    19216.15    553.61 o 
   1  22   8    13089.15    14405.83    478.23 o 
   2  22   8    13146.68    13199.61    701.76 o 
   3  22   8     2349.03     2331.69    202.12 o 
   4  22   8     2068.28     1981.42    218.02 o 
   5  22   8     1224.62      932.47    213.38 o 
   6  22   8     2387.42     2742.89    319.18 o 
   7  22   8      660.48      789.57    218.64 o 
   8  22   8    16046.03    16714.30    697.89 o 
 -11  23   8      364.70      125.03    296.12 o 
 -10  23   8       23.60     -318.87    391.43 o 
  -9  23   8     6522.23     6110.91    592.71 o 
  -8  23   8    16350.14    17020.61   1181.49 o 
  -7  23   8    17878.74    17942.92    847.43 o 
  -6  23   8    10660.52    10819.30    671.40 o 
  -5  23   8     1479.27     1694.57    315.91 o 
  -4  23   8     2640.23     2852.75    230.65 o 
  -3  23   8     5104.78     4545.70    284.30 o 
  -2  23   8     2257.60     2169.36    213.34 o 
  -1  23   8     2874.79     3022.18    359.61 o 
   0  23   8    20242.30    21227.04    650.01 o 
   1  23   8    12316.93    12977.84    453.88 o 
   2  23   8     5244.27     4837.15    312.03 o 
   3  23   8     2137.18     2105.98    222.36 o 
   4  23   8      504.61      245.87    139.77 o 
   5  23   8      139.87       71.48    191.31 o 
   6  23   8       19.92        8.73    166.96 o 
   7  23   8      279.09      418.80    211.86 o 
   8  23   8       52.69     -104.54    184.10 o 
 -10  24   8      177.16      354.10    290.82 o 
  -9  24   8      325.51      394.75    287.81 o 
  -8  24   8       20.63       42.08    311.36 o 
  -7  24   8      664.57      813.80    307.42 o 
  -6  24   8     3622.49     3012.59    412.40 o 
  -5  24   8     2553.58     2599.04    377.33 o 
  -4  24   8       45.29       21.12    136.30 o 
  -3  24   8      205.06      160.63    130.89 o 
  -2  24   8      240.02       84.99    125.02 o 
  -1  24   8      160.50      116.32    129.95 o 
   0  24   8     9726.69     9491.60    397.26 o 
   1  24   8     7996.99     9036.64    413.97 o 
   2  24   8      830.30     1117.66    235.80 o 
   3  24   8      205.89      203.67    133.44 o 
   4  24   8        7.70     -216.18    138.56 o 
   5  24   8     4982.72     4837.74    389.10 o 
   6  24   8     1675.14     1407.96    257.69 o 
   7  24   8       10.60        4.36    180.99 o 
   8  24   8     3446.43     3259.96    378.92 o 
 -10  25   8     1053.45     1158.40    371.57 o 
  -9  25   8      112.18     -318.03    223.18 o 
  -8  25   8     3121.43     3714.52    479.66 o 
  -7  25   8     2142.29     1612.56    368.87 o 
  -6  25   8      249.89      539.61    310.46 o 
  -5  25   8     2489.30     2165.28    353.69 o 
  -4  25   8     8942.11     8841.29    377.85 o 
  -3  25   8     6449.18     6054.28    431.54 o 
  -2  25   8     3448.65     3434.97    268.79 o 
  -1  25   8        8.59     -204.91    118.57 o 
   0  25   8     2916.94     3083.83    265.39 o 
   1  25   8     3020.37     3310.30    322.49 o 
   2  25   8      121.34       91.35    174.21 o 
   3  25   8      364.50      212.73    251.05 o 
   4  25   8      148.46      242.84    151.15 o 
   5  25   8      306.21      197.84    272.73 o 
   6  25   8      452.83      873.98    227.08 o 
   7  25   8      191.35      -80.14    192.53 o 
 -10  26   8      555.45       96.78    317.86 o 
  -9  26   8      121.83     -120.89    256.18 o 
  -8  26   8     1271.77     1264.86    350.98 o 
  -7  26   8     2285.12     2129.20    384.74 o 
  -6  26   8      729.74     1290.51    417.36 o 
  -5  26   8      103.89      654.71    282.69 o 
  -4  26   8      268.70      231.03    171.16 o 
  -3  26   8     1847.93     1796.15    212.97 o 
  -2  26   8     2553.60     2527.50    271.38 o 
  -1  26   8      887.59     1071.38    187.39 o 
   0  26   8        4.64     -284.79    142.39 o 
   1  26   8       50.85      170.78    180.53 o 
   2  26   8      277.99      260.80    186.05 o 
   3  26   8     7042.17     6950.91    472.84 o 
   4  26   8     9480.25     9633.78    561.05 o 
   5  26   8     2161.85     2140.94    291.81 o 
   6  26   8     3503.47     3275.31    575.66 o 
   7  26   8      288.28      267.74    215.45 o 
  -9  27   8      618.50      970.81    644.63 o 
  -8  27   8       31.31      -60.45    261.08 o 
  -7  27   8       19.19     -249.49    245.37 o 
  -6  27   8       70.39      -52.69    220.36 o 
  -5  27   8     2854.26     2211.72    373.29 o 
  -4  27   8    10159.34    10609.60    669.91 o 
  -3  27   8     3322.93     3335.83    275.01 o 
  -2  27   8      780.86      529.50    172.61 o 
  -1  27   8       48.67      -91.26    134.83 o 
   0  27   8      123.31      301.35    180.61 o 
   1  27   8     1274.76     1267.14    254.64 o 
   2  27   8     2442.98     2199.98    299.01 o 
   3  27   8     1990.08     1645.31    302.58 o 
   4  27   8      145.32      141.06    231.09 o 
   5  27   8      623.67      215.04    252.99 o 
   6  27   8       85.70      181.77    191.77 o 
  -9  28   8      133.19      118.19    798.59 o 
  -8  28   8       23.36      -81.84    267.38 o 
  -7  28   8        7.61     -252.23    230.44 o 
  -6  28   8      185.73      118.57    251.27 o 
  -5  28   8       24.24       83.65    218.42 o 
  -4  28   8      413.50      376.58    260.75 o 
  -3  28   8      215.07       96.78    156.17 o 
  -2  28   8     1221.84      859.03    193.14 o 
  -1  28   8      263.49      135.93    264.26 o 
   0  28   8      276.02      157.84    196.61 o 
   1  28   8      192.80        5.77    183.46 o 
   2  28   8     1438.14     1366.57    256.33 o 
   3  28   8      821.61      923.59    286.85 o 
   4  28   8      257.43       66.45    242.80 o 
   5  28   8       63.59      144.03    232.52 o 
   6  28   8     1639.20     1362.44    375.77 o 
  -8  29   8      450.46       94.82    369.21 o 
  -7  29   8      333.92     -309.39    244.83 o 
  -6  29   8       70.91       83.34    251.92 o 
  -5  29   8     1120.01     1602.05    640.28 o 
  -4  29   8     4818.99     4555.21    493.04 o 
  -3  29   8     2429.04     2620.84    263.60 o 
  -2  29   8     3602.16     3725.56    355.73 o 
  -1  29   8     2056.87     1411.53    264.35 o 
   0  29   8      201.48      110.57    193.72 o 
   1  29   8       69.24      -60.10    173.26 o 
   2  29   8     1289.12      973.05    314.72 o 
   3  29   8     1545.81     1108.92    258.11 o 
   4  29   8      120.82      -34.66    237.93 o 
   5  29   8      235.46      -43.26    263.98 o 
  -8  30   8        1.41     -222.54    309.13 o 
  -7  30   8        6.14     -161.38    341.59 o 
  -6  30   8      291.78      438.22    412.91 o 
  -5  30   8     1340.42     1056.12    313.33 o 
  -4  30   8      233.55      623.94    287.88 o 
  -3  30   8     2100.19     2192.71    291.81 o 
  -2  30   8     1749.06     1781.45    283.21 o 
  -1  30   8     3719.67     4391.39    398.05 o 
   0  30   8      352.07      521.22    332.10 o 
   1  30   8     1750.96     1814.14    289.34 o 
   2  30   8        2.31      153.18    188.43 o 
   3  30   8      430.45      452.57    236.69 o 
   4  30   8     2135.54     1317.12    343.41 o 
   5  30   8     9592.90     8016.67    693.81 o 
  -7  31   8        1.35      113.06    282.99 o 
  -6  31   8      169.08      -71.38    260.07 o 
  -5  31   8      109.84      255.34    271.58 o 
  -4  31   8     4542.56     4572.37    809.24 o 
  -3  31   8     8719.11     8728.42    530.40 o 
  -2  31   8     7377.06     7317.27    497.95 o 
  -1  31   8     1127.54     1172.86    264.37 o 
   0  31   8      439.19      115.68    200.48 o 
   1  31   8      417.82      505.29    225.74 o 
   2  31   8      186.45      476.00    227.92 o 
   3  31   8       48.87      283.56    266.84 o 
   4  31   8     1757.79     1267.76    344.60 o 
  -6  32   8      336.58      125.86    294.24 o 
  -5  32   8     1256.61      607.72    515.39 o 
  -4  32   8        1.75      127.72    428.89 o 
  -3  32   8        3.36     -206.90    391.24 o 
  -2  32   8      275.87      359.95    343.95 o 
  -1  32   8       94.60      -57.40    200.57 o 
   0  32   8      597.01      772.39    263.42 o 
   1  32   8      920.48      677.01    266.36 o 
   2  32   8     3361.75     3066.20    420.39 o 
   3  32   8      151.10      211.18    262.05 o 
  -5  33   8      163.78      360.80    476.83 o 
  -4  33   8       17.71      -50.62    458.22 o 
  -3  33   8     2515.86     2538.81    682.77 o 
  -2  33   8     1449.95     1203.98    603.52 o 
  -1  33   8     1116.89     1418.47    461.34 o 
   0  33   8     3550.88     3509.92    388.83 o 
   1  33   8     4640.58     3477.15    404.40 o 
   2  33   8     2930.96     3290.64    404.23 o 
   3  33   8      408.08      167.79    384.06 o 
  -4  34   8        0.07      433.58    504.81 o 
  -3  34   8      317.96      212.19    517.22 o 
  -2  34   8        1.81     -338.64    265.78 o 
  -1  34   8       89.65      148.69    237.18 o 
   0  34   8     5409.83     5938.44    826.22 o 
   1  34   8     8570.29     9210.68    609.81 o 
 -14   1   9      724.44      344.24    277.56 o 
 -13   1   9     2005.77     2712.40    467.45 o 
 -12   1   9      157.23      -32.44    208.04 o 
 -11   1   9      193.08     -107.01    168.36 o 
 -10   1   9     1325.95     1418.51    258.48 o 
  -9   1   9      661.48      679.96    212.14 o 
  -8   1   9     6056.52     5790.62    314.64 o 
  -7   1   9    24317.43    21753.59    501.29 o 
  -6   1   9     1581.03     1817.42    149.08 o 
  -5   1   9      324.63      335.85     93.20 o 
  -4   1   9     1066.15      922.21    134.49 o 
  -3   1   9      765.75      922.90    113.62 o 
  -2   1   9      872.49     1114.28    152.83 o 
  -1   1   9        8.21       68.69     81.45 o 
   0   1   9      842.40     1102.28    209.43 o 
   1   1   9        1.00      124.68     76.81 o 
   2   1   9     2098.92     2129.17    197.59 o 
   3   1   9     1293.12     1628.31    180.45 o 
   4   1   9      148.97      345.39    134.95 o 
   5   1   9       39.53      -25.69    135.74 o 
   6   1   9      321.31      344.55    100.60 o 
   7   1   9      712.23      636.84    116.90 o 
   8   1   9     3179.10     3543.72    223.77 o 
   9   1   9     4411.49     4411.51    332.54 o 
  10   1   9      967.83      712.60    294.44 o 
  11   1   9      595.74      898.44    212.16 o 
 -14   2   9       41.58     -128.04    253.99 o 
 -13   2   9      270.83      180.67    221.41 o 
 -12   2   9      971.12      631.74    252.71 o 
 -11   2   9      610.66      602.55    229.27 o 
 -10   2   9      407.39      701.63    208.06 o 
  -9   2   9      965.91     1062.61    235.23 o 
  -8   2   9     1648.20     1793.77    251.79 o 
  -7   2   9    11232.10    12365.59    350.00 o 
  -6   2   9    15396.95    15680.11    397.14 o 
  -5   2   9    18272.82    17846.08    426.73 o 
  -4   2   9     3462.79     3545.61    193.07 o 
  -3   2   9     3628.68     3917.29    199.46 o 
  -2   2   9      759.31      863.51    156.53 o 
  -1   2   9    10188.61     9127.11    302.11 o 
   0   2   9    33816.80    31424.00   1285.43 o 
   1   2   9    77773.87    73789.09   1296.33 o 
   2   2   9    44319.86    42640.43    749.26 o 
   3   2   9    14335.48    15183.41    370.04 o 
   4   2   9     1383.54     1622.12    207.66 o 
   5   2   9      397.14      225.32    113.45 o 
   6   2   9     1914.17     2161.83    175.50 o 
   7   2   9     2610.00     2563.59    193.52 o 
   8   2   9     4157.16     4387.57    244.96 o 
   9   2   9     4179.10     4572.49    370.98 o 
  10   2   9     2539.05     2667.09    283.43 o 
  11   2   9     1482.42     1783.16    256.63 o 
 -14   3   9      279.58      421.37    367.14 o 
 -13   3   9      599.09      524.68    252.68 o 
 -12   3   9      951.62      475.17    238.34 o 
 -11   3   9     1440.43      926.07    264.03 o 
 -10   3   9      123.55      -16.72    174.85 o 
  -9   3   9      185.04        8.77    169.52 o 
  -8   3   9    10776.70     9887.49    400.48 o 
  -7   3   9    15564.99    16169.70    409.89 o 
  -6   3   9    10468.65     9927.04    301.09 o 
  -5   3   9     5065.50     5555.52    260.74 o 
  -4   3   9     2075.79     2407.48    164.10 o 
  -3   3   9     2498.69     2842.96    172.45 o 
  -2   3   9    10286.74    10649.45    352.43 o 
  -1   3   9       51.99       20.52     84.57 o 
   0   3   9     7395.80     7140.03    388.62 o 
   1   3   9     1446.47     1674.57    143.88 o 
   2   3   9       31.88      186.32     69.40 o 
   3   3   9     1233.06     1182.28    114.00 o 
   4   3   9       14.14       60.96     91.93 o 
   5   3   9     1305.53     1421.67    170.90 o 
   6   3   9     2239.12     2068.54    164.37 o 
   7   3   9       27.10      116.90     97.91 o 
   8   3   9     2742.23     2400.24    228.21 o 
   9   3   9    11187.57    12545.65    574.67 o 
  10   3   9    13574.09    13475.85    625.11 o 
  11   3   9     1248.32      807.44    340.18 o 
 -14   4   9       50.72      286.14    389.24 o 
 -13   4   9      619.62     -115.39    455.00 o 
 -12   4   9       19.32     -430.68    271.09 o 
 -11   4   9       73.82      -91.62    176.83 o 
 -10   4   9       30.74     -154.16    159.00 o 
  -9   4   9     1544.94     1850.58    218.82 o 
  -8   4   9     2583.45     2582.16    237.53 o 
  -7   4   9     1292.36     1302.53    187.81 o 
  -6   4   9     1490.34     1441.17    134.85 o 
  -5   4   9     2876.40     2770.81    174.77 o 
  -4   4   9    21310.49    21063.24    477.38 o 
  -3   4   9    20590.93    19339.60    450.43 o 
  -2   4   9    14033.11    14126.93    420.48 o 
  -1   4   9     2210.74     1799.88    198.47 o 
   0   4   9      860.55     1301.75    123.38 o 
   1   4   9    25923.22    24835.91    549.27 o 
   2   4   9    42631.44    39660.64    646.59 o 
   3   4   9      645.75      579.42     92.22 o 
   4   4   9     8324.18     8000.25    314.93 o 
   5   4   9    40382.15    38491.83    820.63 o 
   6   4   9     8336.97     8456.97    313.99 o 
   7   4   9     5332.15     5536.24    297.64 o 
   8   4   9      349.06      420.09    140.27 o 
   9   4   9     9819.91     9880.56    439.57 o 
  10   4   9     1418.63     1079.97    231.16 o 
  11   4   9       97.77      -74.76    214.22 o 
 -14   5   9     2842.69     2708.03    607.79 o 
 -13   5   9     6098.95     5308.68    778.22 o 
 -12   5   9    14130.17    14937.15    721.69 o 
 -11   5   9    15234.04    15295.65    705.31 o 
 -10   5   9     1380.71     1346.55    316.60 o 
  -9   5   9     4670.03     4687.71    314.61 o 
  -8   5   9      261.02      546.43    154.09 o 
  -7   5   9     6202.76     6396.31    264.89 o 
  -6   5   9     2903.83     2603.36    184.28 o 
  -5   5   9     2617.15     2277.00    223.27 o 
  -4   5   9    17330.38    17675.81    440.90 o 
  -3   5   9    59636.00    58930.09   1057.96 o 
  -2   5   9    11560.55    10642.91    356.81 o 
  -1   5   9      873.21      940.77    299.78 o 
   0   5   9     4146.73     4630.35    187.71 o 
   1   5   9      566.27      480.69    103.02 o 
   2   5   9       40.23       64.16     65.55 o 
   3   5   9      784.11      795.04     98.50 o 
   4   5   9     1350.76     1575.47    136.91 o 
   5   5   9     3816.90     3802.01    219.44 o 
   6   5   9     5074.45     5014.57    260.35 o 
   7   5   9     3779.98     3974.18    236.54 o 
   8   5   9      382.49      451.47    147.81 o 
   9   5   9    12841.46    14619.87    509.06 o 
  10   5   9     7884.30     7891.06    563.02 o 
  11   5   9      330.96      106.23    320.05 o 
 -14   6   9      166.86      -95.50    335.79 o 
 -13   6   9      169.44      -20.33    354.93 o 
 -12   6   9     1112.31      579.30    361.07 o 
 -11   6   9       26.83      236.99    197.76 o 
 -10   6   9      647.03      776.90    227.30 o 
  -9   6   9      410.20      520.85    161.98 o 
  -8   6   9     2230.28     2385.61    236.98 o 
  -7   6   9      435.43      411.70    142.64 o 
  -6   6   9        6.22      141.72     90.24 o 
  -5   6   9     1939.42     2130.07    201.33 o 
  -4   6   9    38316.33    38556.91    750.33 o 
  -3   6   9    67469.53    64144.91   1303.40 o 
  -2   6   9    73362.05    69541.97   1408.39 o 
  -1   6   9    13270.51    12628.21    398.19 o 
   0   6   9      851.72     1304.69    115.43 o 
   1   6   9    25593.47    25478.86    563.88 o 
   2   6   9    19885.43    19346.21    428.37 o 
   3   6   9     9902.30     9381.56    263.60 o 
   4   6   9    50174.39    49526.92    800.19 o 
   5   6   9    62830.95    62251.96   1068.68 o 
   6   6   9    20352.97    20522.81    567.08 o 
   7   6   9    10549.09     9955.56    344.69 o 
   8   6   9      206.63      148.80    123.88 o 
   9   6   9     1818.47     1922.30    226.98 o 
  10   6   9      306.85      360.42    192.73 o 
  11   6   9      162.32      364.33    208.13 o 
 -13   7   9     2596.18     1773.68    525.12 o 
 -12   7   9     5623.73     4902.75    734.70 o 
 -11   7   9    10200.74     9422.09    950.36 o 
 -10   7   9     3561.51     4213.89    509.89 o 
  -9   7   9     1452.39     1479.29    249.73 o 
  -8   7   9     1334.98     1489.53    205.30 o 
  -7   7   9     9890.22    10570.55    406.73 o 
  -6   7   9     8506.31     8813.24    362.69 o 
  -5   7   9       33.56      148.02     93.37 o 
  -4   7   9    33636.97    34153.09    959.71 o 
  -3   7   9     6188.29     5930.44    829.17 o 
  -2   7   9     1382.45     1281.01    132.76 o 
  -1   7   9     7699.66     9023.80    455.20 o 
   0   7   9      849.48     1026.63    107.26 o 
   1   7   9       60.36      149.25     86.75 o 
   2   7   9        0.26        6.69     73.07 o 
   3   7   9     1488.44     1569.18    130.71 o 
   4   7   9     2479.51     2282.06    166.89 o 
   5   7   9     8477.71     7842.86    298.27 o 
   6   7   9     7802.67     7668.11    314.44 o 
   7   7   9     2334.27     2268.73    190.64 o 
   8   7   9     4516.25     4276.63    429.52 o 
   9   7   9    12485.40    12181.79    464.54 o 
  10   7   9     4458.25     4800.19    411.67 o 
  11   7   9      355.27      407.92    213.67 o 
 -13   8   9      845.01      814.34    434.65 o 
 -12   8   9       61.11      271.09    297.78 o 
 -11   8   9       69.99       35.88    318.32 o 
 -10   8   9       16.15      -55.25    160.52 o 
  -9   8   9       58.50      -17.97    135.20 o 
  -8   8   9     6765.33     7168.51    366.25 o 
  -7   8   9     3344.57     3446.82    257.53 o 
  -6   8   9     3129.70     3140.80    241.15 o 
  -5   8   9     1215.37     1181.09    434.65 o 
  -4   8   9     7651.71     8819.13    404.62 o 
  -3   8   9     4388.23     4256.08    258.08 o 
  -2   8   9      341.27      198.39     88.95 o 
  -1   8   9     6028.35     5813.96    272.48 o 
   0   8   9     6227.30     5669.66    211.01 o 
   1   8   9    56183.68    55599.86    922.33 o 
   2   8   9    29701.64    28682.85    632.27 o 
   3   8   9    12820.94    12561.28    449.39 o 
   4   8   9      620.77      642.94    112.29 o 
   5   8   9    14843.85    15376.91    409.29 o 
   6   8   9     2546.51     2418.80    222.84 o 
   7   8   9        4.62      -12.51     95.50 o 
   8   8   9     3257.86     3620.70    289.63 o 
   9   8   9     7699.75     7839.79    455.06 o 
  10   8   9     3143.48     3525.34    598.31 o 
 -13   9   9       62.72      131.29    327.15 o 
 -12   9   9        3.25     -156.31    317.86 o 
 -11   9   9     1052.22      932.78    407.27 o 
 -10   9   9     4854.37     4603.58    433.13 o 
  -9   9   9     2091.33     2117.53    231.50 o 
  -8   9   9     1478.85     1540.41    207.56 o 
  -7   9   9     8141.84     8263.88    430.03 o 
  -6   9   9     5716.01     6459.86    269.76 o 
  -5   9   9    12413.05    13426.00    504.85 o 
  -4   9   9      318.60      189.24    104.26 o 
  -3   9   9      106.18      140.16     69.52 o 
  -2   9   9      382.92      331.93    116.11 o 
  -1   9   9      177.39      462.93    113.02 o 
   0   9   9        8.38      103.87     70.40 o 
   1   9   9     3624.78     3545.38    185.88 o 
   2   9   9     1264.20     1116.24    140.40 o 
   3   9   9      221.97      321.51     96.79 o 
   4   9   9      107.41       37.99     88.34 o 
   5   9   9       64.37      -45.19     92.95 o 
   6   9   9      265.89       26.21     92.97 o 
   7   9   9       18.62       74.66    165.48 o 
   8   9   9     3012.68     3199.89    271.92 o 
   9   9   9     7417.38     8235.88    431.51 o 
  10   9   9    10276.65    10885.32    611.03 o 
 -13  10   9      279.53       40.93    358.69 o 
 -12  10   9      379.19      721.90    427.05 o 
 -11  10   9       77.05       57.93    301.57 o 
 -10  10   9      374.12      -42.07    180.53 o 
  -9  10   9     2663.33     3226.66    367.75 o 
  -8  10   9      645.12      594.22    160.29 o 
  -7  10   9     3134.29     3290.12    320.00 o 
  -6  10   9     2101.29     2002.77    210.95 o 
  -5  10   9     1224.00     1286.36    185.30 o 
  -4  10   9     1907.40     2075.51    192.39 o 
  -3  10   9    16546.29    16589.02    503.44 o 
  -2  10   9        7.42       -1.99     68.96 o 
  -1  10   9     2463.31     2818.48    241.88 o 
   0  10   9     4281.06     4095.39    200.18 o 
   1  10   9     5375.81     5272.00    245.52 o 
   2  10   9    29096.92    28413.63    631.54 o 
   3  10   9    34483.95    35079.94    677.64 o 
   4  10   9    10242.56    10744.93    326.17 o 
   5  10   9      157.61      119.66     98.11 o 
   6  10   9       92.40     -145.55     89.46 o 
   7  10   9     1391.85     1300.71    291.94 o 
   8  10   9     3691.80     4097.97    304.50 o 
   9  10   9     5791.78     5583.95    357.88 o 
  10  10   9     3852.46     3990.10    331.98 o 
 -13  11   9        0.26      -64.86    360.22 o 
 -12  11   9      461.79      787.90    410.69 o 
 -11  11   9      502.08      -15.22    310.99 o 
 -10  11   9      559.37      801.22    291.79 o 
  -9  11   9      531.79      586.03    231.96 o 
  -8  11   9       78.69       70.81    192.97 o 
  -7  11   9      354.50      820.44    337.74 o 
  -6  11   9       53.42       76.16    150.73 o 
  -5  11   9      174.86      134.47    127.98 o 
  -4  11   9      435.02      716.34    115.18 o 
  -3  11   9      934.32     1195.20    317.27 o 
  -2  11   9      175.46      131.76    136.83 o 
  -1  11   9      925.03     1011.72    173.57 o 
   0  11   9      451.01      399.30     93.13 o 
   1  11   9      791.91      833.30    114.45 o 
   2  11   9     1732.44     1994.70    178.24 o 
   3  11   9      241.12      202.75    120.76 o 
   4  11   9      126.81      131.62    121.08 o 
   5  11   9       64.17       76.75    107.68 o 
   6  11   9        1.50       -3.00     90.34 o 
   7  11   9      360.73      403.84    138.02 o 
   8  11   9      646.73      859.35    216.93 o 
   9  11   9      183.90      -58.77    135.68 o 
  10  11   9      241.56       95.28    140.58 o 
 -13  12   9        3.98      -32.66    352.30 o 
 -12  12   9      321.62     -201.75    325.54 o 
 -11  12   9       19.55     -175.02    246.92 o 
 -10  12   9        6.40     -324.33    314.55 o 
  -9  12   9      339.11      525.39    271.97 o 
  -8  12   9      567.49      552.62    223.09 o 
  -7  12   9     3331.75     3522.99    519.36 o 
  -6  12   9     1232.12      411.31    310.77 o 
  -5  12   9     1189.21     1021.54    127.06 o 
  -4  12   9      679.29      765.54    123.31 o 
  -3  12   9      219.73      176.85    145.06 o 
  -2  12   9        6.97      131.29    137.91 o 
  -1  12   9     4608.03     4643.69    196.89 o 
   0  12   9     1141.24     1183.64    122.79 o 
   1  12   9    13759.19    14431.41    360.52 o 
   2  12   9    10017.71    10024.83    400.74 o 
   3  12   9       56.54      -55.03    112.33 o 
   4  12   9       50.69      158.81    115.08 o 
   5  12   9     1038.05     1160.80    147.28 o 
   6  12   9      176.76      129.01    127.64 o 
   7  12   9      299.93      352.23    136.92 o 
   8  12   9     1119.04      953.54    181.64 o 
   9  12   9      976.66      763.99    188.56 o 
  10  12   9       33.68      -31.10    137.87 o 
 -13  13   9      363.83      787.82    439.35 o 
 -12  13   9      823.70      833.09    441.59 o 
 -11  13   9      780.95      911.72    424.19 o 
 -10  13   9       85.95     -168.22    180.69 o 
  -9  13   9     3394.66     4635.16    455.27 o 
  -8  13   9    17388.89    18150.05    775.77 o 
  -7  13   9    17168.28    19558.32    810.58 o 
  -6  13   9    13297.96    14215.02    649.48 o 
  -5  13   9      772.44     1007.28    157.32 o 
  -4  13   9     1079.27     1153.34    157.72 o 
  -3  13   9     1595.82     1449.63    146.37 o 
  -2  13   9      108.66      121.25    152.69 o 
  -1  13   9        3.49      -73.40     70.07 o 
   0  13   9      737.12      728.66    105.84 o 
   1  13   9      914.66     1039.57    125.00 o 
   2  13   9     1196.00     1293.74    154.71 o 
   3  13   9      194.43      332.69    132.77 o 
   4  13   9        0.32     -130.79    100.02 o 
   5  13   9      726.91      536.81    139.90 o 
   6  13   9        2.36      -21.64     94.91 o 
   7  13   9      423.38      445.26    143.26 o 
   8  13   9      973.63      795.88    175.15 o 
   9  13   9     4537.54     4379.50    296.30 o 
  10  13   9     4874.29     5123.92    330.39 o 
 -13  14   9      400.68      464.56    436.78 o 
 -12  14   9      722.60      862.48    455.81 o 
 -11  14   9     1006.03      457.61    367.99 o 
 -10  14   9        0.25      502.70    270.87 o 
  -9  14   9      353.17     -150.80    201.46 o 
  -8  14   9     1866.04     1587.64    283.47 o 
  -7  14   9     4387.42     4107.09    414.83 o 
  -6  14   9     6880.91     7029.66   1494.91 o 
  -5  14   9    10872.61    10854.56    495.25 o 
  -4  14   9     1596.13     1912.34    207.66 o 
  -3  14   9     4061.02     4101.41    284.85 o 
  -2  14   9      324.72      515.39    173.74 o 
  -1  14   9     3794.74     3640.97    187.17 o 
   0  14   9    32907.00    32705.55    662.65 o 
   1  14   9    60183.88    59115.40    992.49 o 
   2  14   9    23575.69    24134.03    580.92 o 
   3  14   9     2270.68     2278.78    207.34 o 
   4  14   9     2507.28     2712.70    340.36 o 
   5  14   9     4303.58     4746.80    357.93 o 
   6  14   9     1202.27     1207.60    177.04 o 
   7  14   9     1525.21     1358.08    191.19 o 
   8  14   9      833.54      933.60    191.03 o 
   9  14   9     1432.85     1626.06    273.16 o 
  10  14   9     1063.87      867.78    359.45 o 
 -12  15   9     5110.28     5658.71    814.65 o 
 -11  15   9     6558.84     6561.15    571.78 o 
 -10  15   9     1892.01     1745.11    349.20 o 
  -9  15   9      184.66      180.58    443.52 o 
  -8  15   9    13080.55    14619.38    715.86 o 
  -7  15   9    18607.84    18749.01    804.78 o 
  -6  15   9    11406.63    11881.70    619.90 o 
  -5  15   9     1229.49     1488.88    191.97 o 
  -4  15   9    17530.66    17581.88    777.69 o 
  -3  15   9    11683.44    11584.78    510.07 o 
  -2  15   9      169.93      -44.38    120.82 o 
  -1  15   9      980.58      877.24    108.47 o 
   0  15   9      354.40      331.41     94.40 o 
   1  15   9      314.81      423.18    103.82 o 
   2  15   9      382.56      385.74    122.18 o 
   3  15   9      469.82      593.94    155.59 o 
   4  15   9      216.02      293.18    125.33 o 
   5  15   9     1156.56     1216.96    212.26 o 
   6  15   9     1465.64     1351.81    218.57 o 
   7  15   9       45.18      -69.56    114.75 o 
   8  15   9     3047.95     3532.45    261.04 o 
   9  15   9     9352.81     9945.02    498.97 o 
 -12  16   9      340.05      409.72    416.22 o 
 -11  16   9      377.67       98.52    252.37 o 
 -10  16   9      755.30      262.56    255.20 o 
  -9  16   9      195.26      217.36    222.77 o 
  -8  16   9       66.09      119.74    218.02 o 
  -7  16   9      327.31      411.29    226.77 o 
  -6  16   9     1480.67     2422.67    782.69 o 
  -5  16   9    14007.67    14241.88    493.30 o 
  -4  16   9    20575.41    19985.57    606.09 o 
  -3  16   9    24397.38    25894.21    854.69 o 
  -2  16   9    22326.80    22490.16    787.42 o 
  -1  16   9     2264.46     2627.43    186.14 o 
   0  16   9     2457.39     2412.09    179.37 o 
   1  16   9     9868.41    10265.73    311.56 o 
   2  16   9    12226.22    12704.25    362.26 o 
   3  16   9      337.37      614.36    141.27 o 
   4  16   9    25215.81    25248.27    631.93 o 
   5  16   9    34253.07    34946.20    805.86 o 
   6  16   9     8287.89     8942.40    494.39 o 
   7  16   9     2672.34     2830.21    308.54 o 
   8  16   9       93.24      298.85    137.89 o 
   9  16   9     1523.87     1352.10    271.35 o 
 -12  17   9    11281.75     9628.46   1077.34 o 
 -11  17   9    10252.81     9434.30    734.36 o 
 -10  17   9     2657.41     2235.53    540.94 o 
  -9  17   9      776.16      587.05    278.11 o 
  -8  17   9        3.97     -169.16    198.64 o 
  -7  17   9     5130.37     5255.86    484.35 o 
  -6  17   9      657.92      584.94    234.92 o 
  -5  17   9       66.76      150.18    135.37 o 
  -4  17   9     6509.27     6669.27    544.21 o 
  -3  17   9    10870.98    11020.60    519.22 o 
  -2  17   9     3472.59     3733.12    339.31 o 
  -1  17   9     1703.92     1875.75    168.94 o 
   0  17   9     1978.33     1965.89    154.72 o 
   1  17   9     1459.76     1529.61    149.09 o 
   2  17   9     3021.33     3065.16    203.36 o 
   3  17   9      519.24      252.68    121.55 o 
   4  17   9      447.39      538.33    147.30 o 
   5  17   9     5694.87     5514.49    322.16 o 
   6  17   9     3937.36     3736.34    335.06 o 
   7  17   9     2284.80     2068.11    240.07 o 
   8  17   9      147.69      -88.12    161.99 o 
   9  17   9     2374.15     2414.96    332.17 o 
 -12  18   9        0.41     -119.60    355.10 o 
 -11  18   9        5.80     -204.54    241.70 o 
 -10  18   9      644.91      399.02    252.39 o 
  -9  18   9      380.22      332.79    260.15 o 
  -8  18   9      377.91      183.15    233.11 o 
  -7  18   9       48.02      278.37    223.25 o 
  -6  18   9      460.10      274.21    359.79 o 
  -5  18   9     1026.96      997.95    145.67 o 
  -4  18   9    16306.37    16946.43    570.69 o 
  -3  18   9    10581.83    10369.17    590.24 o 
  -2  18   9     8301.11     8624.53    422.80 o 
  -1  18   9    10119.21     9780.22    480.95 o 
   0  18   9       30.45       -8.72     88.89 o 
   1  18   9    10650.03    10727.08    358.84 o 
   2  18   9     2466.55     2654.10    192.25 o 
   3  18   9      733.29      835.62    188.06 o 
   4  18   9     8178.27     8123.56    473.82 o 
   5  18   9    30900.96    31397.88    755.54 o 
   6  18   9    13604.47    13400.92    551.10 o 
   7  18   9     2023.41     1790.79    273.41 o 
   8  18   9       98.88      485.31    209.29 o 
   9  18   9     2770.19     3135.29    375.01 o 
 -12  19   9     2153.05      827.55    458.74 o 
 -11  19   9      651.65      469.35    299.64 o 
 -10  19   9       51.18       89.67    346.66 o 
  -9  19   9       11.09      425.71    321.87 o 
  -8  19   9     3367.91     2831.83    402.51 o 
  -7  19   9     3389.71     3561.35    416.69 o 
  -6  19   9     6158.23     6303.93    808.92 o 
  -5  19   9       98.99       92.91    106.86 o 
  -4  19   9     5338.92     5181.07    285.04 o 
  -3  19   9       46.26     -161.53    127.40 o 
  -2  19   9      781.42      864.32    190.66 o 
  -1  19   9     2288.31     2032.10    247.99 o 
   0  19   9       21.59      116.27    123.42 o 
   1  19   9        2.71      -87.31     91.76 o 
   2  19   9       24.11       98.33     97.32 o 
   3  19   9     1150.24     1332.09    179.29 o 
   4  19   9        3.71      -64.09    115.35 o 
   5  19   9     1195.10     1307.41    190.80 o 
   6  19   9     2522.29     2688.28    267.56 o 
   7  19   9        8.72      258.48    181.42 o 
   8  19   9     3182.48     3186.30    355.51 o 
   9  19   9     4054.36     4561.52    483.50 o 
 -11  20   9       53.13      293.73    276.72 o 
 -10  20   9      311.80      374.32    284.96 o 
  -9  20   9      338.12      556.26    361.79 o 
  -8  20   9      418.81      485.83    372.89 o 
  -7  20   9     1692.85     2089.83    351.39 o 
  -6  20   9     5375.33     4990.70    534.86 o 
  -5  20   9     2817.33     2658.43    257.35 o 
  -4  20   9       63.40      -40.41    109.69 o 
  -3  20   9      300.80      296.93    129.91 o 
  -2  20   9       13.91     -186.63    138.90 o 
  -1  20   9     1100.09     1480.71    223.85 o 
   0  20   9    11147.59    10968.08    471.48 o 
   1  20   9    16814.43    17281.78    427.44 o 
   2  20   9    15922.26    15673.79    469.07 o 
   3  20   9     6920.20     6834.94    335.70 o 
   4  20   9     5572.22     5370.17    318.02 o 
   5  20   9      251.18      272.43    181.55 o 
   6  20   9      648.99      655.27    208.89 o 
   7  20   9      998.47     1142.22    244.52 o 
   8  20   9     3470.35     2820.65    346.14 o 
 -11  21   9      776.58      694.37    314.80 o 
 -10  21   9     2582.07     2553.34    428.29 o 
  -9  21   9      370.18     -197.04    220.63 o 
  -8  21   9      224.47      143.20    252.88 o 
  -7  21   9     4545.74     4667.54    721.51 o 
  -6  21   9     1833.17     1296.55    303.14 o 
  -5  21   9     3459.01     3905.05    426.92 o 
  -4  21   9     5031.57     4920.49    285.09 o 
  -3  21   9      316.45      288.57    128.62 o 
  -2  21   9       70.05      185.50    125.75 o 
  -1  21   9      738.68      651.91    156.79 o 
   0  21   9       33.30       20.19    161.24 o 
   1  21   9      303.76      164.82    142.37 o 
   2  21   9      137.79       32.24    101.71 o 
   3  21   9       89.89      -26.39    108.80 o 
   4  21   9      143.45       -1.14    195.95 o 
   5  21   9        6.31     -106.00    154.37 o 
   6  21   9        0.56       93.14    171.01 o 
   7  21   9      559.93      372.79    206.35 o 
   8  21   9     4403.26     4272.55    409.61 o 
 -11  22   9      284.01     -199.79    268.88 o 
 -10  22   9      163.48      -25.86    273.04 o 
  -9  22   9      393.28      624.13    293.82 o 
  -8  22   9      612.36      604.99    306.59 o 
  -7  22   9       33.25      409.55    251.32 o 
  -6  22   9      218.64       83.39    225.90 o 
  -5  22   9     1133.17     1189.79    294.17 o 
  -4  22   9     3921.98     4116.88    272.90 o 
  -3  22   9      831.65      882.12    159.20 o 
  -2  22   9     2477.59     2142.50    221.36 o 
  -1  22   9      454.41      263.24    133.30 o 
   0  22   9      749.82      779.41    236.00 o 
   1  22   9      272.30      252.87    145.41 o 
   2  22   9     4155.57     4336.61    227.14 o 
   3  22   9    14058.16    14637.69    427.22 o 
   4  22   9     6804.71     6085.70    360.24 o 
   5  22   9       82.46      -43.57    159.40 o 
   6  22   9      356.57       13.29    188.27 o 
   7  22   9        1.50      115.12    195.07 o 
   8  22   9      170.75      284.94    227.77 o 
 -10  23   9      408.48       42.51    260.80 o 
  -9  23   9        0.72     -247.97    249.37 o 
  -8  23   9     4946.50     6063.58   1012.69 o 
  -7  23   9    11182.01    11319.72    929.17 o 
  -6  23   9     6628.38     5750.79    538.01 o 
  -5  23   9     3465.43     3778.41    973.37 o 
  -4  23   9     4967.67     4664.21    288.20 o 
  -3  23   9      643.61     1001.45    227.51 o 
  -2  23   9     3309.85     3545.32    267.03 o 
  -1  23   9     1213.96     1618.39    202.66 o 
   0  23   9      262.13      301.30    145.06 o 
   1  23   9      213.40      206.48    152.11 o 
   2  23   9      829.99      594.86    175.41 o 
   3  23   9      635.96      236.88    141.84 o 
   4  23   9      246.99       82.13    136.42 o 
   5  23   9       55.35      -31.37    297.17 o 
   6  23   9      484.46      587.48    203.46 o 
   7  23   9       38.38       10.87    183.97 o 
   8  23   9      658.33      706.71    237.76 o 
 -10  24   9      399.35      295.02    424.66 o 
  -9  24   9       15.18      -66.85    256.23 o 
  -8  24   9     1977.57     1911.19    568.22 o 
  -7  24   9     1591.99     1183.45    345.19 o 
  -6  24   9     4115.38     3317.17    442.64 o 
  -5  24   9      683.06      277.00    238.28 o 
  -4  24   9      824.99      836.13    170.73 o 
  -3  24   9      178.84      -65.21    129.87 o 
  -2  24   9     1477.30     1220.90    191.72 o 
  -1  24   9     2924.25     3080.51    258.62 o 
   0  24   9    12488.02    12887.17    479.58 o 
   1  24   9    24339.74    24399.73    668.75 o 
   2  24   9     5947.97     6036.17    428.71 o 
   3  24   9      977.88      789.85    493.52 o 
   4  24   9       54.45       64.50    138.16 o 
   5  24   9      125.05      -20.07    155.08 o 
   6  24   9     1123.46     1242.97    250.23 o 
   7  24   9     3297.61     3392.76    370.59 o 
 -10  25   9      117.15      160.88    316.51 o 
  -9  25   9     2421.26     2725.80    456.13 o 
  -8  25   9    11866.16    10790.63    778.82 o 
  -7  25   9    11361.34    12030.13   1242.46 o 
  -6  25   9     8850.42     8560.54    665.14 o 
  -5  25   9      800.75      362.88    257.12 o 
  -4  25   9     3693.90     3580.35    270.16 o 
  -3  25   9        1.19       18.64    139.97 o 
  -2  25   9       77.57       17.75    136.86 o 
  -1  25   9       21.01       37.14    145.28 o 
   0  25   9     1631.09     1830.29    381.05 o 
   1  25   9     1293.07     1308.58    212.01 o 
   2  25   9       34.08     -307.84    153.92 o 
   3  25   9       35.48      102.09    178.18 o 
   4  25   9      648.17      455.48    207.04 o 
   5  25   9        4.79       86.25    157.66 o 
   6  25   9        1.41      124.62    192.09 o 
   7  25   9      185.69      301.58    215.11 o 
  -9  26   9       95.16       71.83    288.66 o 
  -8  26   9      869.56      348.12    348.77 o 
  -7  26   9     3370.45     2950.63    441.92 o 
  -6  26   9     1387.70     1322.85    419.55 o 
  -5  26   9       11.31     -149.89    221.88 o 
  -4  26   9     2184.59     2269.85    407.18 o 
  -3  26   9     4030.44     4682.53    332.87 o 
  -2  26   9       48.83      171.12    145.53 o 
  -1  26   9     4110.03     4104.74    301.81 o 
   0  26   9     9475.45    10120.17    436.91 o 
   1  26   9    12151.01    11639.69    553.85 o 
   2  26   9     8375.83     8309.44    519.92 o 
   3  26   9     2968.49     2838.23    609.09 o 
   4  26   9     5144.01     5171.16    421.04 o 
   5  26   9     2878.55     2468.17    411.00 o 
   6  26   9      588.31      603.07    225.23 o 
  -9  27   9      366.27      475.49    320.61 o 
  -8  27   9     5733.81     6060.58    602.92 o 
  -7  27   9    14282.07    13971.29   1489.16 o 
  -6  27   9     1841.28     1403.52    342.97 o 
  -5  27   9     1274.19     1275.33    320.98 o 
  -4  27   9     4773.02     4898.88    751.09 o 
  -3  27   9     6664.02     6693.43    665.89 o 
  -2  27   9      846.15      865.64    191.63 o 
  -1  27   9      414.18      100.82    154.55 o 
   0  27   9       96.53      175.50    206.93 o 
   1  27   9      109.16      -73.72    221.14 o 
   2  27   9        2.88      284.76    201.44 o 
   3  27   9      715.45      616.46    213.88 o 
   4  27   9      359.13     -189.48    204.27 o 
   5  27   9     1929.84     2294.71    397.06 o 
   6  27   9     2011.96     2615.84    795.37 o 
  -8  28   9      876.64      390.38    286.49 o 
  -7  28   9      102.21     -189.30    367.55 o 
  -6  28   9      686.80       35.65    678.09 o 
  -5  28   9     2628.56     2372.85    443.51 o 
  -4  28   9    13504.72    13444.96    730.13 o 
  -3  28   9    21164.05    22699.77    648.82 o 
  -2  28   9     9313.72    10075.69    567.51 o 
  -1  28   9      308.73       14.85    178.53 o 
   0  28   9     1575.33     1825.61    405.79 o 
   1  28   9     1850.77     1360.19    266.49 o 
   2  28   9        5.05     -129.73    172.26 o 
   3  28   9     1956.04     2101.71    644.22 o 
   4  28   9     8491.07     7870.40   1205.60 o 
   5  28   9    17703.02    18488.74    940.29 o 
  -8  29   9      712.37     -106.05    287.30 o 
  -7  29   9     1461.58     2000.08    405.31 o 
  -6  29   9      550.16      160.76    282.26 o 
  -5  29   9     1493.97     1107.05    320.52 o 
  -4  29   9     3481.83     4428.53    493.52 o 
  -3  29   9     3147.95     2988.20    280.13 o 
  -2  29   9     1276.77     1444.90    377.79 o 
  -1  29   9      456.94      125.99    357.59 o 
   0  29   9      180.48       86.09    177.06 o 
   1  29   9      151.87      -14.74    282.25 o 
   2  29   9       42.54      394.63    265.64 o 
   3  29   9        1.27       84.14    196.36 o 
   4  29   9        3.12       28.89    266.88 o 
   5  29   9     1365.98     1249.93    360.38 o 
  -7  30   9      566.41      234.41    614.77 o 
  -6  30   9       13.51     -401.78    337.83 o 
  -5  30   9      538.64      654.59    293.19 o 
  -4  30   9     1184.66     1490.25    434.31 o 
  -3  30   9     3994.70     3879.90    367.44 o 
  -2  30   9     1030.45     1100.68    255.22 o 
  -1  30   9       72.09       48.37    198.54 o 
   0  30   9      458.01      535.52    230.06 o 
   1  30   9     2077.69     1979.25    416.43 o 
   2  30   9     1238.16     1037.11    298.13 o 
   3  30   9     1765.08     1954.92    396.49 o 
   4  30   9      608.83      499.71    299.76 o 
  -7  31   9     1660.15     1466.71    376.21 o 
  -6  31   9      565.82      838.23    325.33 o 
  -5  31   9     3698.75     3674.48    479.36 o 
  -4  31   9      592.47      687.75    485.51 o 
  -3  31   9      477.35      906.46    319.79 o 
  -2  31   9     1223.24     1400.59    277.23 o 
  -1  31   9      532.17      610.48    231.03 o 
   0  31   9      140.73       -3.68    212.00 o 
   1  31   9       12.29       24.63    203.58 o 
   2  31   9      225.15      294.60    271.40 o 
   3  31   9       47.95      147.47    221.02 o 
   4  31   9        4.40      482.57    363.55 o 
  -6  32   9      983.12     1161.12    547.39 o 
  -5  32   9      702.87      707.91    483.50 o 
  -4  32   9     1807.21      271.04    496.12 o 
  -3  32   9      267.75      343.66    459.96 o 
  -2  32   9     1523.16     1043.62    261.65 o 
  -1  32   9     1769.49     1549.70    282.99 o 
   0  32   9     1245.10     1026.79    282.81 o 
   1  32   9     5851.88     4940.56    452.86 o 
   2  32   9     3345.19     3910.12    409.94 o 
   3  32   9     2943.47     2299.53    442.79 o 
  -5  33   9      492.55      490.43    502.88 o 
  -4  33   9      573.33      369.51    484.90 o 
  -3  33   9      214.75       74.32    486.18 o 
  -2  33   9       90.57     -194.05    208.64 o 
  -1  33   9        3.71      -43.58    209.99 o 
   0  33   9      177.89      259.46    246.78 o 
   1  33   9      314.55      -46.50    224.93 o 
   2  33   9      379.78      362.51    246.91 o 
  -3  34   9      244.31      419.09    504.59 o 
  -2  34   9      141.10      181.68    227.50 o 
  -1  34   9      148.83      186.68    236.39 o 
   0  34   9      738.90      484.13    388.22 o 
 -14   0  10      717.73      328.56    365.20 o 
 -13   0  10      571.93      544.80    390.42 o 
 -12   0  10       13.67      110.32    294.97 o 
 -11   0  10     7634.69     7601.48    790.52 o 
 -10   0  10      699.29      637.31    304.85 o 
  -9   0  10    24346.98    24867.83   1260.08 o 
  -8   0  10    17243.49    17218.29    714.13 o 
  -7   0  10    61298.14    62711.36   1614.90 o 
  -6   0  10    39373.45    37242.68   1053.75 o 
  -5   0  10      250.63      286.76    141.70 o 
  -4   0  10    13284.18    12307.22    495.89 o 
  -3   0  10    55740.03    53060.03   1409.58 o 
  -2   0  10     2036.83     2082.91    224.44 o 
  -1   0  10    64830.04    62900.12   1614.14 o 
   0   0  10    47835.88    47324.68   1837.18 o 
   1   0  10    78239.46    76481.54   1564.75 o 
   2   0  10   100402.02   107801.17   3704.78 o 
   3   0  10      271.57      589.65    238.80 o 
   4   0  10      904.74     1347.74    319.08 o 
   5   0  10     3139.95     3246.32    278.59 o 
   6   0  10      553.22      485.21    151.38 o 
   7   0  10     4781.13     4553.70    521.95 o 
   8   0  10       25.53       44.45    150.08 o 
   9   0  10      510.24      867.84    382.71 o 
  10   0  10      539.60      491.06    447.76 o 
 -14   1  10     5602.24     5500.20    556.13 o 
 -13   1  10      319.07      475.98    255.83 o 
 -12   1  10    10330.58    10268.45    682.65 o 
 -11   1  10    32144.95    31734.58   1124.66 o 
 -10   1  10     5306.67     5376.24    555.51 o 
  -9   1  10     6104.49     6371.57    684.80 o 
  -8   1  10     8829.94     9365.26    498.74 o 
  -7   1  10    12904.24    12279.93    387.23 o 
  -6   1  10      872.41      993.17    131.49 o 
  -5   1  10     1157.46     1243.34    137.70 o 
  -4   1  10     2730.24     2854.91    185.00 o 
  -3   1  10        0.11       49.41     89.80 o 
  -2   1  10      594.82      531.91    162.10 o 
  -1   1  10      509.28      586.82    110.74 o 
   0   1  10    11679.59    11607.30    507.21 o 
   1   1  10    30693.03    29513.36    565.08 o 
   2   1  10    41974.07    41407.93    833.31 o 
   3   1  10      575.32      593.74    170.88 o 
   4   1  10     3322.31     3282.17    650.80 o 
   5   1  10        8.70       81.11     89.22 o 
   6   1  10      191.19      299.55    102.23 o 
   7   1  10     3241.63     2868.93    202.33 o 
   8   1  10     6574.41     6412.66    302.22 o 
   9   1  10    17827.19    18351.56    751.46 o 
  10   1  10    10240.96    10374.61    531.49 o 
 -14   2  10       62.76       97.14    247.33 o 
 -13   2  10      199.15      138.88    217.42 o 
 -12   2  10     2603.70     2776.36    880.53 o 
 -11   2  10     5799.27     5682.47    481.06 o 
 -10   2  10     1943.82     1958.50    425.87 o 
  -9   2  10      469.80      705.41    221.92 o 
  -8   2  10    11672.70    11733.02    440.36 o 
  -7   2  10    11977.06    11798.88    622.87 o 
  -6   2  10     3107.20     3352.21    273.75 o 
  -5   2  10      331.98      431.82    127.14 o 
  -4   2  10    10792.29     9532.16    317.43 o 
  -3   2  10    64405.72    62414.19   1126.39 o 
  -2   2  10     2158.92     1718.01    147.98 o 
  -1   2  10      337.06      303.58     94.28 o 
   0   2  10     9944.36     9830.17    652.01 o 
   1   2  10    26290.53    25174.26    565.13 o 
   2   2  10    12061.69    12750.74    377.81 o 
   3   2  10       26.11      109.18    145.25 o 
   4   2  10     2002.52     2191.08    190.43 o 
   5   2  10     3656.58     3465.97    199.23 o 
   6   2  10      118.81      261.35     99.71 o 
   7   2  10      614.14      397.49    114.29 o 
   8   2  10       25.91      -48.03    100.34 o 
   9   2  10        6.01       78.78    144.43 o 
  10   2  10     1007.56     1127.63    224.24 o 
 -14   3  10      261.25      -93.54    341.35 o 
 -13   3  10     2305.58     2583.32    382.23 o 
 -12   3  10     8827.25     8943.69    628.32 o 
 -11   3  10    17910.66    17634.11   1186.37 o 
 -10   3  10     7019.27     7180.77    633.38 o 
  -9   3  10       54.36     -265.66    144.92 o 
  -8   3  10     2838.71     2802.08    251.09 o 
  -7   3  10        2.90      175.89    121.10 o 
  -6   3  10     2090.85     2002.57    165.05 o 
  -5   3  10      911.79     1204.58    155.96 o 
  -4   3  10      430.08      738.19    118.64 o 
  -3   3  10        4.22       99.74     85.50 o 
  -2   3  10       39.35      112.11    122.97 o 
  -1   3  10       15.31      -95.51     85.42 o 
   0   3  10     1090.91     1186.82    184.13 o 
   1   3  10       97.04      141.77     94.34 o 
   2   3  10        4.16      101.56     91.78 o 
   3   3  10     3372.44     3552.51    187.11 o 
   4   3  10     7003.82     7414.89    315.68 o 
   5   3  10     9549.81     9209.47    294.85 o 
   6   3  10     9948.25     9877.78    337.29 o 
   7   3  10       89.37       -6.26     96.46 o 
   8   3  10      637.42      540.27    144.64 o 
   9   3  10      775.61      859.12    256.23 o 
  10   3  10     1636.66     1303.24    229.00 o 
 -14   4  10      854.58     1002.65    448.26 o 
 -13   4  10     1135.36     1138.39    452.48 o 
 -12   4  10     2494.09     2660.66    375.18 o 
 -11   4  10     7427.95     8254.36    779.58 o 
 -10   4  10     7364.08     8022.94    550.36 o 
  -9   4  10      976.04     1294.37    192.79 o 
  -8   4  10     1413.18     1305.70    204.89 o 
  -7   4  10      659.98      806.29    123.86 o 
  -6   4  10     2571.39     3174.18    199.04 o 
  -5   4  10    36605.79    37492.53    750.44 o 
  -4   4  10    29405.62    28647.91    609.05 o 
  -3   4  10    36432.75    35927.54    722.69 o 
  -2   4  10    36427.80    36361.20    732.85 o 
  -1   4  10     3909.66     3679.78    292.24 o 
   0   4  10     1241.89     1505.14    141.15 o 
   1   4  10      416.66      276.31     80.10 o 
   2   4  10     3299.68     3534.96    179.57 o 
   3   4  10     9217.47     9450.21    273.96 o 
   4   4  10     2446.30     2431.32    167.53 o 
   5   4  10     1371.05     1555.62    146.83 o 
   6   4  10     2232.54     2569.26    184.97 o 
   7   4  10       58.88      141.49    100.44 o 
   8   4  10      142.77      153.88    146.64 o 
   9   4  10      338.47      485.62    151.28 o 
  10   4  10      111.79      174.18    172.72 o 
 -14   5  10      192.36      257.34    365.84 o 
 -13   5  10        8.97     -541.60    270.80 o 
 -12   5  10     2840.33     2616.81    372.20 o 
 -11   5  10     2470.47     2457.29    342.40 o 
 -10   5  10     4741.63     5110.82    525.63 o 
  -9   5  10       73.85       23.00    128.39 o 
  -8   5  10       68.12      296.21    151.77 o 
  -7   5  10     4948.53     4835.77    239.60 o 
  -6   5  10      503.04      428.19    111.77 o 
  -5   5  10     3564.78     4002.15    239.78 o 
  -4   5  10        7.72       88.62     84.41 o 
  -3   5  10     1249.45     1444.25    142.65 o 
  -2   5  10     2634.12     2248.29    191.07 o 
  -1   5  10     4745.94     4888.45    334.37 o 
   0   5  10     1206.16     1207.38    117.64 o 
   1   5  10      136.21       37.45     82.99 o 
   2   5  10     2134.51     2214.30    162.43 o 
   3   5  10     2022.21     1962.83    181.37 o 
   4   5  10     3576.65     3837.04    311.41 o 
   5   5  10     2850.73     2646.06    180.74 o 
   6   5  10      404.10      259.24     99.52 o 
   7   5  10      112.08      297.65    107.82 o 
   8   5  10       42.62      -46.48    117.64 o 
   9   5  10      373.29      361.36    145.32 o 
  10   5  10      903.46      873.84    203.68 o 
 -13   6  10      288.05      557.15    397.44 o 
 -12   6  10      279.92      127.67    329.78 o 
 -11   6  10     2353.99     2264.79    333.03 o 
 -10   6  10       38.15      232.35    180.38 o 
  -9   6  10      330.90      390.95    161.19 o 
  -8   6  10      935.06     1053.30    186.85 o 
  -7   6  10      509.64      715.25    163.26 o 
  -6   6  10      727.09      766.22    181.91 o 
  -5   6  10      876.70      867.18    127.46 o 
  -4   6  10       38.01       49.00    127.85 o 
  -3   6  10     2788.26     2882.27    211.68 o 
  -2   6  10     1603.14     1752.17    171.61 o 
  -1   6  10       32.66      152.98    106.79 o 
   0   6  10    13427.85    14170.25    345.99 o 
   1   6  10        0.02      -76.78    123.80 o 
   2   6  10     8083.19     8320.17    275.34 o 
   3   6  10     1158.02      958.26    116.47 o 
   4   6  10     1270.09     1345.26    164.95 o 
   5   6  10     3274.12     3365.98    202.40 o 
   6   6  10      860.34     1110.60    138.04 o 
   7   6  10       37.90      -69.33     90.79 o 
   8   6  10      217.30      144.89    134.50 o 
   9   6  10       53.03      -59.71    128.69 o 
  10   6  10       61.38      101.76    156.98 o 
 -13   7  10       17.90       -7.45    313.23 o 
 -12   7  10     2519.41     2260.41    536.96 o 
 -11   7  10    11222.15    10347.74    990.93 o 
 -10   7  10      800.73      918.57    236.78 o 
  -9   7  10      813.42      599.68    166.31 o 
  -8   7  10        6.71      146.49    145.06 o 
  -7   7  10     5150.73     4928.02    313.74 o 
  -6   7  10        0.19      -93.25    117.31 o 
  -5   7  10      596.36      648.00    118.03 o 
  -4   7  10      215.80      143.81    103.16 o 
  -3   7  10      726.44     1177.10    154.78 o 
  -2   7  10     5670.77     6068.45    474.40 o 
  -1   7  10     2939.60     3167.08    305.59 o 
   0   7  10      481.48      375.00     90.80 o 
   1   7  10     1439.02     1600.22    157.18 o 
   2   7  10     1389.56     1499.41    159.12 o 
   3   7  10     7992.05     8166.12    260.06 o 
   4   7  10    16424.59    16118.22    404.33 o 
   5   7  10     8972.84     9948.46    307.99 o 
   6   7  10     9150.32    10292.89    322.24 o 
   7   7  10     2338.12     2668.38    211.54 o 
   8   7  10       63.83     -156.31    117.04 o 
   9   7  10      143.85      290.74    150.04 o 
  10   7  10      255.85      131.95    175.51 o 
 -13   8  10      233.27     -263.75    330.62 o 
 -12   8  10     2057.19     1659.65    474.71 o 
 -11   8  10    10913.16     8942.35    922.73 o 
 -10   8  10     7382.74     9286.12    922.22 o 
  -9   8  10      255.52      189.86    144.92 o 
  -8   8  10      235.02      134.48    258.68 o 
  -7   8  10      294.24      565.11    154.02 o 
  -6   8  10       80.06        0.82     98.92 o 
  -5   8  10      347.12      332.49    114.17 o 
  -4   8  10    33536.26    33559.12    786.21 o 
  -3   8  10    59667.18    57543.03   1063.41 o 
  -2   8  10    22861.21    21387.79    506.68 o 
  -1   8  10     2279.31     1912.28    162.71 o 
   0   8  10        0.79       22.16    100.40 o 
   1   8  10     2335.50     2384.79    185.65 o 
   2   8  10      111.78      258.38    149.43 o 
   3   8  10     6000.22     6260.04    362.14 o 
   4   8  10     4392.18     4585.92    228.33 o 
   5   8  10     6162.47     6405.85    274.90 o 
   6   8  10      113.01      118.00    105.79 o 
   7   8  10     1515.41     1474.93    172.05 o 
   8   8  10     1083.96     1373.46    261.40 o 
   9   8  10      508.04      564.36    166.05 o 
  10   8  10      331.60      600.09    220.47 o 
 -13   9  10      652.89      127.43    363.19 o 
 -12   9  10     7275.15     5849.73    796.86 o 
 -11   9  10    22945.72    21238.90   1300.35 o 
 -10   9  10     5369.35     5373.79    479.86 o 
  -9   9  10     1697.14     2017.42    386.31 o 
  -8   9  10     5423.03     5243.38    335.17 o 
  -7   9  10     1318.79     1598.64    204.60 o 
  -6   9  10      616.50      199.82    358.36 o 
  -5   9  10        0.21       25.54     98.23 o 
  -4   9  10     2003.54     2029.80    189.28 o 
  -3   9  10     1562.11     1597.82    165.48 o 
  -2   9  10      360.44      136.21    137.38 o 
  -1   9  10        4.99      156.89     96.66 o 
   0   9  10      552.07      530.71    101.69 o 
   1   9  10    13394.29    13611.11    395.01 o 
   2   9  10     5151.68     5550.39    281.25 o 
   3   9  10     1947.03     1791.16    197.25 o 
   4   9  10     6434.69     6438.81    267.90 o 
   5   9  10    10810.35    11207.49    324.81 o 
   6   9  10     6315.02     6045.35    296.85 o 
   7   9  10        3.27      -77.51    112.26 o 
   8   9  10      415.52      604.63    162.05 o 
   9   9  10     4669.44     4794.67    341.38 o 
  10   9  10     5380.45     5582.44    450.67 o 
 -13  10  10      344.32     1167.74    441.80 o 
 -12  10  10      516.26      309.03    375.22 o 
 -11  10  10     4186.72     4031.09    651.25 o 
 -10  10  10      323.39      297.79    230.90 o 
  -9  10  10     4778.14     4561.56    435.70 o 
  -8  10  10    13932.35    14993.20    819.34 o 
  -7  10  10    27770.74    27402.67    967.11 o 
  -6  10  10     6885.59     6730.09    295.26 o 
  -5  10  10        1.67      -41.52    109.34 o 
  -4  10  10     4392.39     4143.44    512.25 o 
  -3  10  10    32439.78    32187.12    806.70 o 
  -2  10  10    11831.81    12909.49    423.71 o 
  -1  10  10     5081.37     5031.74    324.34 o 
   0  10  10    20050.66    19733.14    435.38 o 
   1  10  10    32169.96    32844.30    705.41 o 
   2  10  10    29851.65    30233.12    919.91 o 
   3  10  10     1494.49     1618.68    155.35 o 
   4  10  10     2898.53     2806.78    205.96 o 
   5  10  10     1767.29     1790.68    205.95 o 
   6  10  10      440.85      375.09    119.64 o 
   7  10  10      312.18      292.99    136.51 o 
   8  10  10      251.80      287.24    151.66 o 
   9  10  10      121.43       94.02    137.75 o 
  10  10  10      543.22      423.44    223.31 o 
 -13  11  10        0.05      350.48    375.93 o 
 -12  11  10     6080.79     5383.38    785.70 o 
 -10  11  10     1420.49     1651.05    309.11 o 
  -9  11  10     4424.46     4041.56    415.71 o 
  -8  11  10     5804.02     6445.95    502.73 o 
  -7  11  10     7275.42     8148.69    557.67 o 
  -6  11  10      534.88      205.23    303.25 o 
  -5  11  10        2.98      -11.19    121.38 o 
  -4  11  10      172.35      216.12    128.36 o 
  -3  11  10     7144.15     6615.76    339.77 o 
  -2  11  10      272.59      399.39    125.23 o 
  -1  11  10     1112.00     1129.99    145.35 o 
   0  11  10    16374.62    16024.78    385.29 o 
   1  11  10    19481.48    19846.42    512.84 o 
   2  11  10    25247.04    25550.45    606.77 o 
   3  11  10    12052.11    12079.96    361.00 o 
   4  11  10      259.49      314.67    115.12 o 
   5  11  10      247.27      281.83    106.74 o 
   6  11  10      185.74       68.70     99.87 o 
   7  11  10      409.40      272.69    137.65 o 
   8  11  10     4604.62     4937.21    338.49 o 
   9  11  10    23449.33    23106.38    697.77 o 
  10  11  10    12195.95    13131.85    584.07 o 
 -13  12  10       73.65      115.04    391.76 o 
 -12  12  10       55.82      599.21    400.78 o 
 -11  12  10      951.62     1289.90    430.60 o 
 -10  12  10      928.83      739.20    256.13 o 
  -9  12  10     5664.41     6326.12    518.63 o 
  -8  12  10    27362.80    27351.86   1211.15 o 
  -7  12  10    29854.47    30001.15   1797.46 o 
  -6  12  10    24316.75    24093.88    775.59 o 
  -5  12  10      832.92      667.54    338.96 o 
  -4  12  10     8449.19     9325.55    384.96 o 
  -3  12  10     7381.68     8101.39    381.93 o 
  -2  12  10     2587.93     2696.76    221.66 o 
  -1  12  10     6226.68     5995.71    288.96 o 
   0  12  10    56555.30    56795.78    960.33 o 
   1  12  10    55005.40    55573.29    952.92 o 
   2  12  10    21408.92    21709.46    549.14 o 
   3  12  10       87.47      105.48    125.67 o 
   4  12  10     1664.95     1413.45    160.23 o 
   5  12  10      949.86      892.90    161.10 o 
   6  12  10        5.17      -13.73    104.03 o 
   7  12  10      255.45      240.35    135.76 o 
   8  12  10       78.72      184.53    144.65 o 
   9  12  10       19.70      123.06    153.30 o 
  10  12  10      292.91      150.59    150.29 o 
 -13  13  10      509.00      748.96    437.72 o 
 -12  13  10    11463.29     9311.26   1016.32 o 
 -11  13  10    12304.57    10498.24   1063.01 o 
 -10  13  10    11271.78    11357.94    685.20 o 
  -9  13  10     1159.71     1206.44    351.09 o 
  -8  13  10     9158.34     8802.55    601.42 o 
  -7  13  10     6168.10     5860.62    482.22 o 
  -6  13  10     1254.47     1295.96    499.87 o 
  -5  13  10     3948.20     4232.38    287.97 o 
  -4  13  10     1717.17     1999.16    214.22 o 
  -3  13  10     1950.57     1745.27    247.90 o 
  -2  13  10      972.51      621.69    147.63 o 
  -1  13  10      702.50      682.54    135.45 o 
   0  13  10     5377.97     5393.48    258.33 o 
   1  13  10    15480.67    16102.96    403.96 o 
   2  13  10     2818.46     3165.50    227.80 o 
   3  13  10     1312.48     1451.11    159.60 o 
   4  13  10     1035.44      993.80    154.03 o 
   5  13  10     3929.36     4236.36    283.13 o 
   6  13  10     1847.38     1788.81    180.63 o 
   7  13  10     1085.09     1045.26    184.25 o 
   8  13  10     5421.55     5710.05    360.69 o 
   9  13  10     4889.57     5255.50    364.42 o 
 -13  14  10      151.05      245.66    400.74 o 
 -12  14  10     1634.28     1559.47    498.80 o 
 -11  14  10     4188.12     4487.40    702.63 o 
 -10  14  10     4119.19     3955.70    450.00 o 
  -9  14  10     2694.41     2685.10    377.17 o 
  -8  14  10      522.04      424.17    217.78 o 
  -7  14  10     5751.33     5479.38    816.10 o 
  -6  14  10       29.59      -59.93    198.44 o 
  -5  14  10    13235.69    14092.37    488.24 o 
  -4  14  10    31120.68    29798.94    789.51 o 
  -3  14  10    39970.89    38503.54   1141.40 o 
  -2  14  10    17625.89    17030.47    517.00 o 
  -1  14  10      857.68     1081.42    202.49 o 
   0  14  10    22581.47    22493.69    486.29 o 
   1  14  10     2900.35     2773.63    187.97 o 
   2  14  10     6930.24     6185.95    300.21 o 
   3  14  10     5809.39     6357.58    291.61 o 
   4  14  10     2212.68     2036.66    202.60 o 
   5  14  10      256.05      153.00    123.28 o 
   6  14  10     2260.89     2132.25    224.16 o 
   7  14  10       76.26      273.49    146.81 o 
   8  14  10      111.71      143.17    146.48 o 
   9  14  10      625.04      637.46    172.85 o 
 -12  15  10     7469.98     7222.59    927.17 o 
 -11  15  10     5805.12     6037.85    820.01 o 
 -10  15  10     5832.29     6503.07    572.31 o 
  -9  15  10     2526.84     2283.27    556.27 o 
  -8  15  10      269.43     -111.58    211.38 o 
  -7  15  10      719.46     1092.20    263.94 o 
  -6  15  10      301.27       73.59    343.61 o 
  -5  15  10       68.66      111.69    145.77 o 
  -4  15  10       42.00      246.88    167.47 o 
  -3  15  10      892.38     1167.02    213.72 o 
  -2  15  10        6.94      272.99    159.36 o 
  -1  15  10       19.19       -3.09    137.46 o 
   0  15  10       79.31      161.57     93.58 o 
   1  15  10      188.85      156.64    119.59 o 
   2  15  10     3588.20     3237.91    209.20 o 
   3  15  10      471.36      501.95    181.26 o 
   4  15  10     4760.90     4803.09    314.45 o 
   5  15  10     5343.09     5977.91    339.93 o 
   6  15  10     2652.39     2811.66    306.41 o 
   7  15  10      189.69      343.19    180.23 o 
   8  15  10      170.67      259.12    156.30 o 
   9  15  10      559.41      807.29    178.79 o 
 -12  16  10     1429.33      720.97    452.48 o 
 -11  16  10      375.70      374.24    316.10 o 
 -10  16  10     2449.72     2420.97    393.42 o 
  -9  16  10      777.17      797.32    288.10 o 
  -8  16  10      100.34      141.52    210.17 o 
  -7  16  10      444.82      658.13    245.65 o 
  -6  16  10     2558.54     2269.52    341.92 o 
  -5  16  10    13350.67    14192.95    620.77 o 
  -4  16  10     6659.43     7372.53    483.06 o 
  -3  16  10     4110.00     4912.14    485.98 o 
  -2  16  10     4808.43     4460.59    372.99 o 
  -1  16  10      355.60      468.38    132.40 o 
   0  16  10      216.05      148.21     92.20 o 
   1  16  10     5050.74     5318.59    335.96 o 
   2  16  10     6129.36     6640.59    298.95 o 
   3  16  10      262.52      161.85    104.10 o 
   4  16  10       43.16       64.04    114.87 o 
   5  16  10        9.21      -40.82    122.01 o 
   6  16  10     1446.43     1228.66    228.35 o 
   7  16  10      250.83      182.93    169.50 o 
   8  16  10        3.04       -5.08    157.07 o 
   9  16  10       20.06      115.27    198.77 o 
 -12  17  10       24.97     -194.35    350.53 o 
 -11  17  10        4.39     -185.15    282.96 o 
 -10  17  10     3055.94     2911.92    423.33 o 
  -9  17  10       18.49        1.47    469.79 o 
  -8  17  10       42.81      380.60    244.79 o 
  -7  17  10       55.11     -288.43    170.20 o 
  -6  17  10      764.24      579.96    246.63 o 
  -5  17  10      233.59      194.06    137.15 o 
  -4  17  10       75.93      360.81    148.08 o 
  -3  17  10      296.17      230.93    175.35 o 
  -2  17  10      779.34      944.31    198.54 o 
  -1  17  10      595.82      977.52    199.90 o 
   0  17  10      587.11      582.17    123.56 o 
   1  17  10      452.77      890.54    135.24 o 
   2  17  10      420.08      351.52    119.18 o 
   3  17  10       14.82       28.01    103.97 o 
   4  17  10      199.87      264.62    141.28 o 
   5  17  10      730.27      610.14    166.89 o 
   6  17  10      984.15     1172.01    231.57 o 
   7  17  10     3342.17     3874.46    358.39 o 
   8  17  10      212.48      160.53    180.09 o 
   9  17  10     1647.37     1473.04    278.18 o 
 -12  18  10      573.16      674.31    445.30 o 
 -11  18  10     2242.58     2095.49    432.89 o 
 -10  18  10     1886.78     1945.82    372.58 o 
  -9  18  10      172.56       85.90    231.29 o 
  -8  18  10      627.00     1046.62    498.17 o 
  -7  18  10      454.27      169.29    230.11 o 
  -6  18  10     1697.93     1273.49    562.75 o 
  -5  18  10       30.76        8.78    126.55 o 
  -4  18  10     1491.04     1362.70    212.60 o 
  -3  18  10     2386.48     2692.98    262.43 o 
  -2  18  10    11424.22    11869.73    748.61 o 
  -1  18  10    13088.00    13770.57    528.81 o 
   0  18  10     5102.99     5002.74    321.83 o 
   1  18  10     1709.85     1828.58    168.74 o 
   2  18  10      245.43      263.20    109.53 o 
   3  18  10     2521.89     2716.05    204.62 o 
   4  18  10     1836.79     1767.09    205.84 o 
   5  18  10     4712.33     4544.42    306.46 o 
   6  18  10     5525.60     5599.59    412.93 o 
   7  18  10       92.19      168.16    153.86 o 
   8  18  10      201.64      318.39    202.72 o 
 -11  19  10     5998.03     5627.04    580.58 o 
 -10  19  10     1216.83     1689.61    492.43 o 
  -9  19  10      715.01     1361.66    334.26 o 
  -8  19  10       37.16      135.84    219.12 o 
  -7  19  10       88.61     -177.10    191.87 o 
  -6  19  10      716.23      600.85    585.76 o 
  -5  19  10       53.18      153.05    165.17 o 
  -4  19  10       29.10       -3.42    134.18 o 
  -3  19  10      267.18      330.62    165.04 o 
  -2  19  10       71.24       62.61    154.27 o 
  -1  19  10      475.37      590.08    183.75 o 
   0  19  10     1255.49     1260.16    224.77 o 
   1  19  10       22.54      -20.27    112.33 o 
   2  19  10      254.70      272.94    145.34 o 
   3  19  10      467.99      395.48    122.88 o 
   4  19  10     7195.17     7112.03    367.87 o 
   5  19  10    11715.30    12326.67    452.60 o 
   6  19  10    12823.62    13590.49   1067.45 o 
   7  19  10     6433.14     5886.10    451.76 o 
   8  19  10      136.75      216.19    203.38 o 
 -11  20  10     2307.95     2340.58    426.20 o 
 -10  20  10     1667.42     1928.58    489.36 o 
  -9  20  10      775.38      648.27    278.95 o 
  -8  20  10     1425.68     1761.99    499.57 o 
  -7  20  10     1444.06     1855.84    350.78 o 
  -6  20  10        1.64      199.96    317.86 o 
  -5  20  10      132.48       80.66    188.22 o 
  -4  20  10    14180.12    14507.65    449.18 o 
  -3  20  10    20475.87    20766.97    661.62 o 
  -2  20  10    30214.70    30789.22    850.90 o 
  -1  20  10     6644.78     7402.08    431.58 o 
   0  20  10     3277.99     3414.39    606.20 o 
   1  20  10     4693.45     4548.60    281.01 o 
   2  20  10      413.80      577.64    122.86 o 
   3  20  10      697.59      613.16    133.61 o 
   4  20  10      885.03      986.21    192.89 o 
   5  20  10     4449.87     4652.55    317.94 o 
   6  20  10     1931.92     1648.03    265.25 o 
   7  20  10       37.34      -18.85    185.40 o 
   8  20  10       13.39      298.12    233.49 o 
 -11  21  10     7022.27     7002.76    660.86 o 
 -10  21  10     1319.29      824.80    317.03 o 
  -9  21  10      818.10     1140.88    324.21 o 
  -8  21  10     6790.65     7251.32    624.15 o 
  -7  21  10     4063.29     5168.02    513.71 o 
  -6  21  10       56.35     -245.49    199.81 o 
  -5  21  10      344.52      113.09    323.42 o 
  -4  21  10      126.81      181.73    125.85 o 
  -3  21  10       90.03       60.32    143.21 o 
  -2  21  10     1171.33     1229.08    296.93 o 
  -1  21  10     1478.12     1599.25    236.76 o 
   0  21  10     7163.44     7216.89    433.69 o 
   1  21  10     9806.37    10016.32    565.09 o 
   2  21  10     5161.89     5320.25    288.44 o 
   3  21  10      190.72      104.41    110.26 o 
   4  21  10     2477.07     2820.66    249.77 o 
   5  21  10    13196.97    13404.81   1228.76 o 
   6  21  10     2710.33     2380.54    421.17 o 
   7  21  10      447.40      629.18    230.42 o 
   8  21  10     2290.17     1991.61    319.19 o 
 -11  22  10      687.39      188.59    317.08 o 
 -10  22  10       24.56     -187.73    218.89 o 
  -9  22  10     1108.60     1581.41    360.67 o 
  -8  22  10     8069.29     8163.27    659.69 o 
  -7  22  10    22205.06    22625.12   1684.88 o 
  -6  22  10    16762.96    16499.80    790.29 o 
  -5  22  10     1099.27      689.59    308.18 o 
  -4  22  10      592.86      436.50    144.94 o 
  -3  22  10     6995.45     7372.21    366.93 o 
  -2  22  10     8040.62     7168.95    368.22 o 
  -1  22  10     4758.41     5529.86    329.49 o 
   0  22  10    28790.38    30321.89   1061.15 o 
   1  22  10    13756.55    13317.07    547.74 o 
   2  22  10     7487.03     7422.54    355.91 o 
   3  22  10     1960.59     2071.15    184.93 o 
   4  22  10      157.58      391.23    151.83 o 
   5  22  10      320.47      529.71    190.86 o 
   6  22  10      132.07       -3.39    174.98 o 
   7  22  10       72.58      -18.22    169.06 o 
 -10  23  10     1702.30     1911.70    503.37 o 
  -9  23  10     1484.67      959.71    477.89 o 
  -8  23  10     2181.80     2197.77    382.83 o 
  -7  23  10     2920.18     2865.80    436.91 o 
  -6  23  10      521.95      297.52    250.54 o 
  -5  23  10       94.98        4.19    230.57 o 
  -4  23  10      161.66      -14.26    130.75 o 
  -3  23  10     1264.98     1081.70    191.17 o 
  -2  23  10     1023.22     1201.46    186.39 o 
  -1  23  10     1009.54     1222.35    191.50 o 
   0  23  10     2984.41     3091.62    269.21 o 
   1  23  10    12169.45    11916.82    470.53 o 
   2  23  10     7986.97     8233.57    420.32 o 
   3  23  10     3071.38     2967.39    228.00 o 
   4  23  10      477.50      348.05    149.78 o 
   5  23  10     2510.60     2481.57    301.85 o 
   6  23  10     1140.31     1092.73    252.30 o 
   7  23  10      991.08      713.70    242.49 o 
 -10  24  10      158.89      516.74    318.89 o 
  -9  24  10     1083.49     1148.35    389.07 o 
  -8  24  10     7132.61     8089.23    831.06 o 
  -7  24  10     7718.27     7779.38    658.94 o 
  -6  24  10     1935.40     1382.17    351.81 o 
  -5  24  10      103.31      197.96    246.04 o 
  -4  24  10     4006.33     4263.91    668.39 o 
  -3  24  10     2719.95     2994.18    255.59 o 
  -2  24  10     1483.13     1468.78    205.02 o 
  -1  24  10      892.63      525.24    160.78 o 
   0  24  10     8707.15     9253.26    451.41 o 
   1  24  10     8623.94     9136.87    448.73 o 
   2  24  10     3320.00     4115.65    317.05 o 
   3  24  10     1102.05     1348.24    263.39 o 
   4  24  10       63.13     -179.48    120.15 o 
   5  24  10      728.55     1070.11    227.04 o 
   6  24  10     1966.99     1617.75    412.44 o 
   7  24  10      108.80      389.04    351.19 o 
 -10  25  10     3029.22     3237.77    493.27 o 
  -9  25  10      276.19      236.44    306.56 o 
  -8  25  10      919.22      606.86    305.44 o 
  -7  25  10     1158.21     1421.10    374.24 o 
  -6  25  10       29.43      -13.53    404.59 o 
  -5  25  10       34.52      -90.60    238.24 o 
  -4  25  10        1.02      -57.38    157.16 o 
  -3  25  10       52.15      130.62    161.22 o 
  -2  25  10       30.95      -12.16    139.67 o 
  -1  25  10      279.12       82.75    178.31 o 
   0  25  10      246.62       21.47    144.66 o 
   1  25  10      461.42      283.07    174.07 o 
   2  25  10       65.27       47.19    200.59 o 
   3  25  10       57.06     -149.26    174.92 o 
   4  25  10     1057.76      770.73    226.34 o 
   5  25  10     2722.43     2495.23    312.24 o 
   6  25  10     1831.42     1580.02    315.94 o 
  -9  26  10     1570.66     1115.43    358.82 o 
  -8  26  10      520.59      705.13    409.09 o 
  -7  26  10      538.88      949.27    515.31 o 
  -6  26  10        2.89      -66.88    245.74 o 
  -5  26  10     6891.38     6392.71    586.34 o 
  -4  26  10     8908.13     9978.80    505.78 o 
  -3  26  10    14090.18    14349.13   1047.06 o 
  -2  26  10     6219.76     6417.17    379.20 o 
  -1  26  10      137.05       43.40    157.47 o 
   0  26  10       26.54      -33.20    153.59 o 
   1  26  10      710.53      746.91    229.92 o 
   2  26  10     1232.93     1101.61    237.01 o 
   3  26  10     2360.95     2608.15    464.97 o 
   4  26  10      359.00      568.62    629.76 o 
   5  26  10       30.97      212.57    248.88 o 
   6  26  10       77.18       35.85    198.45 o 
  -9  27  10      425.19       68.37    315.07 o 
  -8  27  10       20.40     -452.13    248.24 o 
  -7  27  10     1234.42     1083.77    350.35 o 
  -6  27  10      387.62       -4.71    251.21 o 
  -5  27  10       74.38      379.22    365.41 o 
  -4  27  10      112.37      179.56    250.07 o 
  -3  27  10      368.98      301.82    174.50 o 
  -2  27  10      861.93      628.46    191.56 o 
  -1  27  10      507.53      421.00    171.58 o 
   0  27  10       86.69     -109.02    178.13 o 
   1  27  10      325.50      348.94    200.42 o 
   2  27  10        1.94     -155.50    167.72 o 
   3  27  10     4542.96     4169.56    657.17 o 
   4  27  10     1142.97     1274.00    320.83 o 
   5  27  10     1173.68      880.43    307.76 o 
  -8  28  10      108.80      206.87    296.66 o 
  -7  28  10      254.49      295.57    380.98 o 
  -6  28  10      178.18      227.97    265.34 o 
  -5  28  10     1387.12     1678.32    370.18 o 
  -4  28  10     1141.15     1338.01    350.61 o 
  -3  28  10      260.81      160.70    159.81 o 
  -2  28  10     1555.98     1621.38    327.26 o 
  -1  28  10      747.17      524.97    210.59 o 
   0  28  10      956.31      345.06    250.69 o 
   1  28  10     1527.19     1731.08    295.75 o 
   2  28  10      289.81      202.87    211.95 o 
   3  28  10       28.19      -82.29    182.94 o 
   4  28  10       10.73      238.36    244.24 o 
   5  28  10      168.60     -172.19    246.50 o 
  -8  29  10      180.99       68.32    295.18 o 
  -7  29  10      201.68      -72.11    304.09 o 
  -6  29  10      141.78      277.16    283.99 o 
  -5  29  10      497.32      410.54    314.68 o 
  -4  29  10        1.07       52.67    247.03 o 
  -3  29  10      150.77       91.01    169.09 o 
  -2  29  10     1004.86      731.13    225.18 o 
  -1  29  10     2213.65     1778.94    277.97 o 
   0  29  10       31.94        9.43    184.19 o 
   1  29  10     1402.45      992.57    236.07 o 
   2  29  10      528.88      440.62    278.78 o 
   3  29  10      694.54      733.49    244.26 o 
   4  29  10     1109.45      884.85    308.49 o 
  -7  30  10       41.10     -257.17    267.40 o 
  -6  30  10       74.76     -514.65    342.68 o 
  -5  30  10      330.13      502.36    289.37 o 
  -4  30  10     5185.82     6446.72    604.82 o 
  -3  30  10    11499.96    11384.24    565.41 o 
  -2  30  10     9660.94     9140.34    552.30 o 
  -1  30  10     5803.91     5690.04    454.28 o 
   0  30  10       46.93     -279.21    176.07 o 
   1  30  10      236.88      308.83    213.32 o 
   2  30  10      370.18      455.20    298.87 o 
   3  30  10      541.64      224.17    368.38 o 
   4  30  10      458.91      660.52    319.54 o 
  -6  31  10      488.83      404.19    316.97 o 
  -5  31  10      123.58       35.58    268.35 o 
  -4  31  10      106.54      318.20    455.22 o 
  -3  31  10       90.84     -295.41    338.57 o 
  -2  31  10      830.61      826.63    245.92 o 
  -1  31  10      903.16     1012.13    264.38 o 
   0  31  10       65.81     -218.62    193.10 o 
   1  31  10       46.58      186.09    217.27 o 
   2  31  10      752.78      939.91    271.61 o 
   3  31  10        0.10       70.10    220.37 o 
  -5  32  10       22.77      390.10    548.15 o 
  -4  32  10      376.41     1006.10    565.23 o 
  -3  32  10     5037.73     4820.10    827.74 o 
  -2  32  10     7442.23     7758.22    529.01 o 
  -1  32  10      253.24      221.75    302.53 o 
   0  32  10      199.85      282.24    232.64 o 
   1  32  10     1763.19     1541.22    317.59 o 
   2  32  10     6038.91     6103.09    509.65 o 
  -4  33  10        3.97     -453.55    375.76 o 
  -3  33  10      372.42      197.24    521.74 o 
  -2  33  10       34.73      298.64    232.47 o 
  -1  33  10      247.33      200.44    235.73 o 
   0  33  10     1098.03      544.79    417.08 o 
 -14   1  11      314.23      -94.98    243.68 o 
 -13   1  11        2.24       57.07    254.34 o 
 -12   1  11      613.18      714.68    255.29 o 
 -11   1  11      309.60      260.90    225.77 o 
 -10   1  11      140.83        6.52    214.08 o 
  -9   1  11      717.19      817.85    318.46 o 
  -8   1  11      532.26      538.37    163.38 o 
  -7   1  11        2.14      283.84    111.12 o 
  -6   1  11     8796.78     8684.77    314.78 o 
  -5   1  11     2247.75     2305.25    179.92 o 
  -4   1  11        8.82      -22.76     91.03 o 
  -3   1  11      474.87      418.50    108.65 o 
  -2   1  11      355.04      279.47    104.62 o 
  -1   1  11     7728.78     7279.63    276.99 o 
   0   1  11    28829.78    29058.24   1171.73 o 
   1   1  11    31036.78    29145.05    862.24 o 
   2   1  11    13453.05    12775.56    447.30 o 
   3   1  11     2380.17     2504.56    289.65 o 
   4   1  11      227.69       86.92    114.27 o 
   5   1  11     1155.56     1235.60    138.11 o 
   6   1  11      731.97      612.39    118.63 o 
   7   1  11       90.05      117.75    104.00 o 
   8   1  11     1680.59     1878.15    188.49 o 
   9   1  11     2390.06     2463.16    273.91 o 
  10   1  11     1921.39     1328.60    244.98 o 
 -14   2  11     2949.60     2584.82    944.11 o 
 -13   2  11     1914.63     2928.26    407.67 o 
 -12   2  11       17.13     -106.18    201.33 o 
 -11   2  11     2165.08     2153.81    412.95 o 
 -10   2  11        0.53      -85.19    173.80 o 
  -9   2  11     8434.70     8991.21    542.56 o 
  -8   2  11     5160.01     6058.48    351.47 o 
  -7   2  11    19359.58    19501.65    490.10 o 
  -6   2  11    20968.72    21526.31    520.78 o 
  -5   2  11     4323.46     4454.06    241.48 o 
  -4   2  11      286.89      218.40    100.26 o 
  -3   2  11     1428.54     1214.98    187.86 o 
  -2   2  11      532.98      487.98    107.37 o 
  -1   2  11     3810.41     3927.60    426.00 o 
   0   2  11     7658.13     7769.96    362.83 o 
   1   2  11     3484.59     3439.79    251.80 o 
   2   2  11      259.84      362.05    116.11 o 
   3   2  11       15.88       98.51    165.08 o 
   4   2  11      465.13      399.24    109.86 o 
   5   2  11        7.55        7.13     84.02 o 
   6   2  11       57.61       30.13     86.55 o 
   7   2  11       71.99      111.32     99.59 o 
   8   2  11     3502.70     3139.24    228.61 o 
   9   2  11     4621.23     5564.73    390.71 o 
  10   2  11     4478.74     4358.94    361.07 o 
 -13   3  11      303.86      228.60    231.81 o 
 -12   3  11      948.78      196.13    224.89 o 
 -11   3  11     2784.36     2185.45    652.61 o 
 -10   3  11      455.77      632.04    228.04 o 
  -9   3  11        4.90       40.56    361.34 o 
  -8   3  11      180.17       59.23    146.73 o 
  -7   3  11     4409.37     4468.16    244.07 o 
  -6   3  11      794.92      911.03    145.80 o 
  -5   3  11     1245.53     1532.07    159.70 o 
  -4   3  11       83.94      273.17     99.16 o 
  -3   3  11     4943.67     4494.85    237.84 o 
  -2   3  11      208.64      276.91    100.75 o 
  -1   3  11     1202.00     1363.90    166.14 o 
   0   3  11     7301.77     7413.31    345.51 o 
   1   3  11    49810.89    47195.36   1072.55 o 
   2   3  11    43694.41    40674.08    840.43 o 
   3   3  11     5202.87     5143.73    231.33 o 
   4   3  11      360.15      352.26    104.45 o 
   5   3  11      919.00      750.01    121.35 o 
   6   3  11    12378.19    13135.24    461.18 o 
   7   3  11     1856.20     1647.50    162.32 o 
   8   3  11     6079.32     5647.86    367.93 o 
   9   3  11    11385.83    11192.46    527.15 o 
  10   3  11    11927.98    12419.82    559.20 o 
 -13   4  11     1121.13      329.04    387.00 o 
 -12   4  11     6358.62     6369.86    539.20 o 
 -11   4  11    12194.71    13651.49   1084.37 o 
 -10   4  11     2942.12     3469.15    426.49 o 
  -9   4  11      702.67      467.44    164.44 o 
  -8   4  11      449.81      225.08    222.48 o 
  -7   4  11      716.64      633.16    126.49 o 
  -6   4  11    13497.39    13910.52    400.35 o 
  -5   4  11     1396.15     1295.18    145.50 o 
  -4   4  11     1519.43     1661.60    161.86 o 
  -3   4  11    19809.82    20485.84    504.30 o 
  -2   4  11    10342.05    10077.90    481.97 o 
  -1   4  11     4075.32     4910.53    291.06 o 
   0   4  11      269.37      324.29    121.12 o 
   1   4  11     3381.78     2894.06    396.36 o 
   2   4  11     1967.52     2028.46    166.53 o 
   3   4  11      485.57      588.22    107.77 o 
   4   4  11       68.94       96.30    123.22 o 
   5   4  11      231.82      160.74     92.44 o 
   6   4  11      832.82      820.70    234.05 o 
   7   4  11     1718.31     2052.86    178.59 o 
   8   4  11       59.08       97.14    121.84 o 
   9   4  11     4770.32     5336.85    332.97 o 
  10   4  11     7220.65     7248.20    463.79 o 
 -13   5  11      156.40      326.19    382.17 o 
 -12   5  11     2921.43     2966.93    588.19 o 
 -11   5  11     2068.91     1634.69    426.68 o 
 -10   5  11      135.17      463.92    220.13 o 
  -9   5  11       48.98      316.31    153.39 o 
  -8   5  11      397.40      311.92    157.97 o 
  -7   5  11      154.04       62.72    104.10 o 
  -6   5  11     1731.64     2200.82    195.46 o 
  -5   5  11     1039.52     1006.24    143.77 o 
  -4   5  11    11936.40    11929.53    545.22 o
[truncated: 240,702 more chars]
